# Supplementary material for: (Z)-3-Meth­oxy-N-[(5-nitro­thio­phen-2-yl)methyl­idene]aniline
Source: Acta Crystallogr Sect E Struct Rep Online. 2012 Aug 11;68(Pt 9):o2673. doi: 10.1107/S1600536812033120 (PMC3435696; doi:10.1107/S1600536812033120)
Supplement: Supplementary file 1 [file e-68-o2673-sup1.cif]

##############################################################################
#                                                                            #
# This CIF contains the data in a paper accepted for publication in          #
# Acta Crystallographica Section E. It conforms to the requirements of       #
# Notes for Authors for Acta Crystallographica Section E, and has been       #
# peer reviewed under the auspices of the IUCr Commission on Journals.       #
#                                                                            #
# Full details of the Crystallographic Information File format               #
# are given in the paper "The Crystallographic Information File (CIF):       #
# a New Standard Archive File for Crystallography" by S. R. Hall, F. H.      #
# Allen and I. D. Brown [Acta Cryst. (1991), A47, 655-685].                  #
#                                                                            #
# The current version of the core CIF dictionary is obtainable from          #
# ftp://ftp.iucr.org/pub/cif_core.dic.                                       #
#                                                                            #
# Software is freely available for graphical display of the structure(s)     #
# in this CIF. For information consult the CIF software page                 #
# http://www.iucr.org/resources/cif/software.                                #
#                                                                            #
# This file may be used for bona fide research purposes within the           #
# scientific community so long as proper attribution is given to the journal # 
# article from which it was obtained.                                        #
#                                                                            #
##############################################################################
data_I
_audit_creation_method     SHELXL-97
_chemical_name_systematic
;
(<i>Z</i>)-3-Methoxy-<i>N</i>-[(5-nitrothiophen-2-yl)methylidene]aniline
;
_chemical_name_common     ?
_chemical_formula_moiety     'C12 H10 N2 O3 S'
_chemical_formula_sum     'C12 H10 N2 O3 S'
_chemical_formula_iupac     'C12 H10 N2 O3 S'
_chemical_formula_weight     262.29
_chemical_melting_point     ?
_symmetry_cell_setting     orthorhombic
_symmetry_space_group_name_H-M     'P 21 21 21'
_symmetry_space_group_name_Hall     'P 2ac 2ab'
loop_
    _symmetry_equiv_pos_as_xyz
    'x, y, z'
    '-x+1/2, -y, z+1/2'
    'x+1/2, -y+1/2, -z'
    '-x, y+1/2, -z+1/2'
_cell_length_a     7.4612(3)
_cell_length_b     10.8737(5)
_cell_length_c     14.8465(9)
_cell_angle_alpha     90.00
_cell_angle_beta     90.00
_cell_angle_gamma     90.00
_cell_volume     1204.51(10)
_cell_formula_units_Z     4
_cell_measurement_reflns_used     5538
_cell_measurement_theta_min     2.3
_cell_measurement_theta_max     26
_cell_measurement_temperature     296
_exptl_crystal_description     'prism'
_exptl_crystal_colour     'yellow'
_exptl_crystal_size_max     0.690
_exptl_crystal_size_mid     0.513
_exptl_crystal_size_min     0.280
_exptl_crystal_density_diffrn     1.446
_exptl_crystal_density_meas     ?
_exptl_crystal_density_method     'not measured'
_exptl_crystal_F_000     544
_exptl_absorpt_coefficient_mu     0.270
_exptl_absorpt_correction_type     integration
_exptl_absorpt_process_details     '(X-RED; Stoe & Cie, 2002)'
_exptl_absorpt_correction_T_min     0.873
_exptl_absorpt_correction_T_max     0.938
_exptl_special_details
;
;
_diffrn_ambient_temperature     296
_diffrn_radiation_type     MoK\a
_diffrn_radiation_wavelength     0.71073
_diffrn_radiation_source     'fine-focus sealed tube'
_diffrn_radiation_monochromator     graphite
_diffrn_measurement_device_type     'Stoe IPDS 2'
_diffrn_measurement_method     'w-scan rotation'
_diffrn_detector_area_resol_mean     ?
_diffrn_reflns_number     5538
_diffrn_reflns_av_R_equivalents     0.0337
_diffrn_reflns_av_sigmaI/netI     0.0254
_diffrn_reflns_theta_min     2.32
_diffrn_reflns_theta_max     26.00
_diffrn_reflns_theta_full     26.00
_diffrn_measured_fraction_theta_max     1.000
_diffrn_measured_fraction_theta_full     1.000
_diffrn_reflns_limit_h_min     -8
_diffrn_reflns_limit_h_max     9
_diffrn_reflns_limit_k_min     -13
_diffrn_reflns_limit_k_max     13
_diffrn_reflns_limit_l_min     -15
_diffrn_reflns_limit_l_max     18
_diffrn_standards_number     0
_diffrn_standards_interval_count     ?
_diffrn_standards_interval_time     ?
_diffrn_standards_decay_%     ?
_refine_special_details
;
Refinement of <i>F</i>^2^ against ALL reflections. The weighted <i>R</i>-factor
<i>wR</i> and goodness of fit <i>S</i> are based on <i>F</i>^2^, conventional
<i>R</i>-factors <i>R</i> are based on <i>F</i>, with <i>F</i> set to zero for
negative <i>F</i>^2^. The threshold expression of <i>F</i>^2^ >
\s(<i>F</i>^2^) is used only for calculating <i>R</i>-factors(gt) <i>etc</i>.
and is not relevant to the choice of reflections for refinement.
<i>R</i>-factors based on <i>F</i>^2^ are statistically about twice as large
as those based on <i>F</i>, and <i>R</i>- factors based on ALL data will be
even larger.
;
_reflns_number_total     2375
_reflns_number_gt     2200
_reflns_threshold_expression     I>2sigma(I)
_refine_ls_structure_factor_coef     Fsqd
_refine_ls_matrix_type     full
_refine_ls_R_factor_all     0.0332
_refine_ls_R_factor_gt     0.0301
_refine_ls_wR_factor_gt     0.0743
_refine_ls_wR_factor_ref     0.0756
_refine_ls_goodness_of_fit_ref     1.022
_refine_ls_restrained_S_all     1.022
_refine_ls_number_reflns     2375
_refine_ls_number_parameters     165
_refine_ls_number_restraints     0
_refine_ls_hydrogen_treatment     constr
_refine_ls_weighting_scheme     calc
_refine_ls_weighting_details
                 'calc w=1/[\s^2^(Fo^2^)+(0.0517P)^2^] where P=(Fo^2^+2Fc^2^)/3'
_atom_sites_solution_hydrogens     geom
_atom_sites_solution_primary     direct
_atom_sites_solution_secondary     difmap
_refine_ls_shift/su_max     0.001
_refine_ls_shift/su_mean     0.000
_refine_diff_density_max     0.167
_refine_diff_density_min     -0.180
_refine_ls_extinction_method     'SHELXL97 (Sheldrick, 2008)'
_refine_ls_extinction_coef     0.0097(18)
_refine_ls_extinction_expression
                                  'Fc^*^=kFc[1+0.001xFc^2^\l^3^/sin(2\q)]^-1/4^'
_refine_ls_abs_structure_details     'Flack (1983),986 Friedel pairs'
_refine_ls_abs_structure_Flack     0.31(6)
loop_
    _atom_type_symbol
    _atom_type_description
    _atom_type_scat_dispersion_real
    _atom_type_scat_dispersion_imag
    _atom_type_scat_source
    'C' 'C' 0.0030 0.0020
                         'International Tables Vol C Tables 4.2.6.8 and 6.1.1.4'
    'H' 'H' 0.0000 0.0000
                         'International Tables Vol C Tables 4.2.6.8 and 6.1.1.4'
    'N' 'N' 0.0060 0.0030
                         'International Tables Vol C Tables 4.2.6.8 and 6.1.1.4'
    'O' 'O' 0.0110 0.0060
                         'International Tables Vol C Tables 4.2.6.8 and 6.1.1.4'
    'S' 'S' 0.1250 0.1230
                         'International Tables Vol C Tables 4.2.6.8 and 6.1.1.4'
_computing_data_collection     'X-AREA (Stoe & Cie, 2002)'
_computing_cell_refinement     'X-AREA (Stoe & Cie, 2002)'
_computing_data_reduction     'X-RED32 (Stoe & Cie, 2002)'
_computing_structure_solution     'SHELXS97 (Sheldrick, 2008)'
_computing_structure_refinement     'SHELXL97 (Sheldrick, 2008)'
_computing_molecular_graphics     'ORTEP-3 for Windows (Farrugia, 1997)'
_computing_publication_material
                                'WinGX (Farrugia, 1999) and PLATON (Spek, 2009)'
loop_
    _atom_site_type_symbol
    _atom_site_label
    _atom_site_fract_x
    _atom_site_fract_y
    _atom_site_fract_z
    _atom_site_U_iso_or_equiv
    _atom_site_adp_type
    _atom_site_calc_flag
    _atom_site_refinement_flags
    _atom_site_occupancy
    _atom_site_symmetry_multiplicity
    _atom_site_disorder_assembly
    _atom_site_disorder_group
    S S1 0.17537(6) 0.72680(4) 0.17461(3) 0.04740(13) Uani d . 1 1 . .
    O O3 0.2561(2) 0.78260(13) -0.33068(9) 0.0645(3) Uani d . 1 1 . .
    N N1 0.1374(2) 0.81303(13) -0.01636(9) 0.0475(3) Uani d . 1 1 . .
    N N2 0.1792(2) 0.60779(17) 0.33474(11) 0.0665(4) Uani d . 1 1 . .
    O O1 0.2270(3) 0.70702(19) 0.36455(10) 0.0961(6) Uani d . 1 1 . .
    C C1 0.1284(2) 0.86180(14) -0.10418(11) 0.0440(4) Uani d . 1 1 . .
    C C3 0.1854(2) 0.85202(15) -0.26249(11) 0.0479(4) Uani d . 1 1 . .
    C C7 0.1414(2) 0.60021(16) 0.24090(12) 0.0490(4) Uani d . 1 1 . .
    C C10 0.1066(2) 0.64354(15) 0.08297(11) 0.0449(4) Uani d . 1 1 . .
    C C4 0.1172(3) 0.96946(18) -0.27339(13) 0.0585(5) Uani d . 1 1 . .
    H H4 0.1131 1.0056 -0.3301 0.070 Uiso calc R 1 1 . .
    C C6 0.0617(3) 0.98144(16) -0.11459(13) 0.0539(4) Uani d . 1 1 . .
    H H6 0.0224 1.0258 -0.0648 0.065 Uiso calc R 1 1 . .
    O O2 0.1619(3) 0.51571(17) 0.38055(10) 0.0973(6) Uani d . 1 1 . .
    C C8 0.0809(3) 0.50020(17) 0.19685(13) 0.0560(5) Uani d . 1 1 . .
    H H8 0.0555 0.4250 0.2238 0.067 Uiso calc R 1 1 . .
    C C5 0.0552(3) 1.03209(18) -0.19860(14) 0.0619(5) Uani d . 1 1 . .
    H H5 0.0079 1.1106 -0.2057 0.074 Uiso calc R 1 1 . .
    C C2 0.1906(2) 0.79816(13) -0.17871(11) 0.0442(3) Uani d . 1 1 . .
    H H2 0.2360 0.7190 -0.1721 0.053 Uiso calc R 1 1 . .
    C C11 0.0970(2) 0.70084(16) -0.00462(11) 0.0471(4) Uani d . 1 1 . .
    H H11 0.0602 0.6542 -0.0538 0.057 Uiso calc R 1 1 . .
    C C9 0.0616(3) 0.52531(17) 0.10520(13) 0.0546(4) Uani d . 1 1 . .
    H H9 0.0222 0.4676 0.0634 0.065 Uiso calc R 1 1 . .
    C C12 0.2302(4) 0.8228(3) -0.42063(14) 0.0905(8) Uani d . 1 1 . .
    H H12A 0.2864 0.7659 -0.4612 0.136 Uiso calc R 1 1 . .
    H H12B 0.2824 0.9028 -0.4281 0.136 Uiso calc R 1 1 . .
    H H12C 0.1042 0.8268 -0.4334 0.136 Uiso calc R 1 1 . .
loop_
    _atom_site_aniso_label
    _atom_site_aniso_U_11
    _atom_site_aniso_U_22
    _atom_site_aniso_U_33
    _atom_site_aniso_U_12
    _atom_site_aniso_U_13
    _atom_site_aniso_U_23
    S1 0.0552(2) 0.0474(2) 0.03953(19) -0.00386(17) 0.00184(18) -0.00330(17)
    O3 0.0855(9) 0.0682(8) 0.0397(6) 0.0033(7) 0.0063(6) 0.0038(6)
    N1 0.0494(7) 0.0529(7) 0.0401(7) -0.0007(6) -0.0015(6) -0.0038(6)
    N2 0.0752(11) 0.0795(10) 0.0447(8) 0.0042(9) 0.0000(9) 0.0045(8)
    O1 0.1360(17) 0.1054(13) 0.0468(8) -0.0233(12) -0.0092(9) -0.0107(9)
    C1 0.0418(8) 0.0459(8) 0.0444(9) -0.0028(7) -0.0040(7) -0.0006(7)
    C3 0.0481(9) 0.0512(8) 0.0443(8) -0.0065(8) -0.0015(8) 0.0033(7)
    C7 0.0494(9) 0.0555(9) 0.0421(8) 0.0057(8) 0.0031(7) 0.0042(7)
    C10 0.0449(9) 0.0496(8) 0.0403(8) 0.0003(7) 0.0005(7) -0.0045(7)
    C4 0.0659(11) 0.0538(9) 0.0558(10) -0.0045(9) -0.0125(9) 0.0135(9)
    C6 0.0565(10) 0.0463(9) 0.0590(11) 0.0008(8) -0.0086(9) -0.0075(8)
    O2 0.1395(16) 0.0977(11) 0.0546(9) 0.0113(13) 0.0039(10) 0.0283(9)
    C8 0.0616(11) 0.0467(9) 0.0598(11) 0.0012(7) 0.0033(9) 0.0068(8)
    C5 0.0670(11) 0.0445(9) 0.0742(13) 0.0061(8) -0.0134(10) 0.0034(9)
    C2 0.0451(8) 0.0418(7) 0.0456(8) -0.0014(6) -0.0029(7) 0.0026(7)
    C11 0.0485(9) 0.0546(9) 0.0382(8) -0.0010(7) -0.0002(7) -0.0056(7)
    C9 0.0621(10) 0.0482(9) 0.0534(10) 0.0002(8) -0.0032(9) -0.0078(8)
    C12 0.118(2) 0.1166(19) 0.0373(10) 0.0071(17) 0.0024(12) 0.0116(12)
_geom_special_details
;
All e.s.d.'s (except the e.s.d. in the dihedral angle between two l.s. planes)
are estimated using the full covariance matrix. The cell e.s.d.'s are taken
into account individually in the estimation of e.s.d.'s in distances, angles
and torsion angles; correlations between e.s.d.'s in cell parameters are only
used when they are defined by crystal symmetry. An approximate (isotropic)
treatment of cell e.s.d.'s is used for estimating e.s.d.'s involving l.s.
planes.
;
loop_
    _geom_bond_atom_site_label_1
    _geom_bond_atom_site_label_2
    _geom_bond_site_symmetry_2
    _geom_bond_distance
    _geom_bond_publ_flag
    S1 C7 . 1.7110(18) ?
    S1 C10 . 1.7128(17) ?
    O3 C3 . 1.369(2) ?
    O3 C12 . 1.418(3) ?
    N1 C11 . 1.269(2) ?
    N1 C1 . 1.409(2) ?
    N2 O2 . 1.217(2) ?
    N2 O1 . 1.220(2) ?
    N2 C7 . 1.424(2) ?
    C1 C2 . 1.385(2) ?
    C1 C6 . 1.401(2) ?
    C3 C2 . 1.375(2) ?
    C3 C4 . 1.384(3) ?
    C7 C8 . 1.347(3) ?
    C10 C9 . 1.369(3) ?
    C10 C11 . 1.444(2) ?
    C4 C5 . 1.382(3) ?
    C4 H4 . 0.9300 ?
    C6 C5 . 1.364(3) ?
    C6 H6 . 0.9300 ?
    C8 C9 . 1.395(3) ?
    C8 H8 . 0.9300 ?
    C5 H5 . 0.9300 ?
    C2 H2 . 0.9300 ?
    C11 H11 . 0.9300 ?
    C9 H9 . 0.9300 ?
    C12 H12A . 0.9600 ?
    C12 H12B . 0.9600 ?
    C12 H12C . 0.9600 ?
loop_
    _geom_angle_atom_site_label_1
    _geom_angle_atom_site_label_2
    _geom_angle_atom_site_label_3
    _geom_angle_site_symmetry_1
    _geom_angle_site_symmetry_3
    _geom_angle
    _geom_angle_publ_flag
    C7 S1 C10 . . 89.27(8) ?
    C3 O3 C12 . . 118.30(17) ?
    C11 N1 C1 . . 118.54(14) ?
    O2 N2 O1 . . 123.77(18) ?
    O2 N2 C7 . . 118.57(18) ?
    O1 N2 C7 . . 117.66(17) ?
    C2 C1 C6 . . 119.65(16) ?
    C2 C1 N1 . . 122.36(14) ?
    C6 C1 N1 . . 117.92(15) ?
    O3 C3 C2 . . 115.04(15) ?
    O3 C3 C4 . . 124.34(16) ?
    C2 C3 C4 . . 120.60(16) ?
    C8 C7 N2 . . 126.02(17) ?
    C8 C7 S1 . . 114.83(13) ?
    N2 C7 S1 . . 119.15(14) ?
    C9 C10 C11 . . 127.61(16) ?
    C9 C10 S1 . . 112.23(14) ?
    C11 C10 S1 . . 120.14(12) ?
    C5 C4 C3 . . 118.92(17) ?
    C5 C4 H4 . . 120.5 ?
    C3 C4 H4 . . 120.5 ?
    C5 C6 C1 . . 119.22(18) ?
    C5 C6 H6 . . 120.4 ?
    C1 C6 H6 . . 120.4 ?
    C7 C8 C9 . . 110.49(17) ?
    C7 C8 H8 . . 124.8 ?
    C9 C8 H8 . . 124.8 ?
    C6 C5 C4 . . 121.58(17) ?
    C6 C5 H5 . . 119.2 ?
    C4 C5 H5 . . 119.2 ?
    C3 C2 C1 . . 120.01(14) ?
    C3 C2 H2 . . 120.0 ?
    C1 C2 H2 . . 120.0 ?
    N1 C11 C10 . . 121.81(15) ?
    N1 C11 H11 . . 119.1 ?
    C10 C11 H11 . . 119.1 ?
    C10 C9 C8 . . 113.18(17) ?
    C10 C9 H9 . . 123.4 ?
    C8 C9 H9 . . 123.4 ?
    O3 C12 H12A . . 109.5 ?
    O3 C12 H12B . . 109.5 ?
    H12A C12 H12B . . 109.5 ?
    O3 C12 H12C . . 109.5 ?
    H12A C12 H12C . . 109.5 ?
    H12B C12 H12C . . 109.5 ?
loop_
    _geom_torsion_atom_site_label_1
    _geom_torsion_atom_site_label_2
    _geom_torsion_atom_site_label_3
    _geom_torsion_atom_site_label_4
    _geom_torsion_site_symmetry_1
    _geom_torsion_site_symmetry_2
    _geom_torsion_site_symmetry_3
    _geom_torsion_site_symmetry_4
    _geom_torsion
    _geom_torsion_publ_flag
    C11 N1 C1 C2 . . . . -42.6(2) ?
    C11 N1 C1 C6 . . . . 140.62(16) ?
    C12 O3 C3 C2 . . . . 170.13(19) ?
    C12 O3 C3 C4 . . . . -11.7(3) ?
    O2 N2 C7 C8 . . . . 2.6(3) ?
    O1 N2 C7 C8 . . . . -177.3(2) ?
    O2 N2 C7 S1 . . . . -176.88(17) ?
    O1 N2 C7 S1 . . . . 3.2(3) ?
    C10 S1 C7 C8 . . . . -0.21(15) ?
    C10 S1 C7 N2 . . . . 179.32(16) ?
    C7 S1 C10 C9 . . . . -0.11(15) ?
    C7 S1 C10 C11 . . . . 178.33(15) ?
    O3 C3 C4 C5 . . . . -177.69(18) ?
    C2 C3 C4 C5 . . . . 0.3(3) ?
    C2 C1 C6 C5 . . . . 1.6(3) ?
    N1 C1 C6 C5 . . . . 178.55(16) ?
    N2 C7 C8 C9 . . . . -179.03(19) ?
    S1 C7 C8 C9 . . . . 0.5(2) ?
    C1 C6 C5 C4 . . . . -1.7(3) ?
    C3 C4 C5 C6 . . . . 0.8(3) ?
    O3 C3 C2 C1 . . . . 177.79(15) ?
    C4 C3 C2 C1 . . . . -0.4(3) ?
    C6 C1 C2 C3 . . . . -0.6(2) ?
    N1 C1 C2 C3 . . . . -177.34(15) ?
    C1 N1 C11 C10 . . . . 178.65(15) ?
    C9 C10 C11 N1 . . . . 177.72(17) ?
    S1 C10 C11 N1 . . . . -0.5(2) ?
    C11 C10 C9 C8 . . . . -177.90(17) ?
    S1 C10 C9 C8 . . . . 0.4(2) ?
    C7 C8 C9 C10 . . . . -0.5(2) ?
data_global
_journal_date_recd_electronic     2012-06-12
_journal_date_accepted     2012-07-21
_journal_name_full     'Acta Crystallographica, Section E'
_journal_year     2012
_journal_volume     68
_journal_issue      9
_journal_page_first     o2673
_journal_page_last     o2673
_journal_paper_category     QO
_journal_paper_doi     10.1107/S1600536812033120
_journal_coeditor_code     PV2561
_publ_contact_author
;
      Tufan Akbal
      Ondokuz May\?is University
      Arts and Sciences Faculty
      Department of Physics
      55139-Samsun
      Turkey
;
_publ_contact_author_email     takbal@omu.edu.tr
_publ_contact_author_fax     903624576081
_publ_contact_author_phone     903623121919
_publ_section_title
;
(<i>Z</i>)-3-Methoxy-<i>N</i>-[(5-nitrothiophen-2-yl)methylidene]aniline
;
loop_
    _publ_author_name
    _publ_author_footnote
    _publ_author_address
    'Akbal, Tufan' .
;
Ondokuz May\?is University
Arts and Sciences Faculty
Department of Physics
55139 Samsun
Turkey
;
    'A\(gar, Erbil' .
;
Ondokuz May\?is University
Arts and Sciences Faculty
Department of Chemistry
55139 Samsun
Turkey
;
    'Erd\"onmez, Ahmet' .
;
Ondokuz May\?is University
Arts and Sciences Faculty
Department of Physics
55139 Samsun
Turkey
;
