# Supplementary material for: (Z)-3-Meth­oxy-N-[(5-nitro­thio­phen-2-yl)methyl­idene]aniline
Source: Acta Crystallogr Sect E Struct Rep Online. 2012 Aug 11;68(Pt 9):o2673. doi: 10.1107/S1600536812033120 (PMC3435696; doi:10.1107/S1600536812033120)
Supplement: Supplementary file 2 [file e-68-o2673-Isup2.hkl]

#
# h,k,l, Fc-squared, Fo-squared, sigma(Fo-squared) and status flag
#
data_I
_shelx_title ' tufan12 in P 21 21 21'
_shelx_refln_list_code          4
_shelx_F_calc_maximum      150.52
_exptl_crystal_F_000       543.91
_reflns_d_resolution_high  0.8107
 
loop_
 _symmetry_equiv_pos_as_xyz
 'x, y, z'
 '-x+1/2, -y, z+1/2'
 'x+1/2, -y+1/2, -z'
 '-x, y+1/2, -z+1/2'
 
_cell_length_a     7.4612
_cell_length_b    10.8737
_cell_length_c    14.8465
_cell_angle_alpha  90.000
_cell_angle_beta   90.000
_cell_angle_gamma  90.000
 
_shelx_F_squared_multiplier     1.000
 
loop_
 _refln_index_h
 _refln_index_k
 _refln_index_l
 _refln_F_squared_calc
 _refln_F_squared_meas
 _refln_F_squared_sigma
 _refln_observed_status
   2   0   0     6498.33     6112.89     23.31 o
   4   0   0     1491.14     1422.27      8.06 o
   6   0   0       47.71       50.89      2.86 o
   8   0   0       52.49       58.01      2.47 o
   1   1   0      300.88      297.25      4.59 o
   2   1   0    22657.16    20611.19    192.08 o
   3   1   0       26.06       27.67      1.22 o
   4   1   0     2333.64     2209.60      7.23 o
   5   1   0       36.02       35.54      2.54 o
   6   1   0        1.93        4.67      1.70 o
   7   1   0        0.12        0.18      1.48 o
   8   1   0        9.51       11.37      1.63 o
   9   1   0        3.81        4.05      1.74 o
   0   2   0     1619.30     1693.30     10.81 o
   1   2   0      562.70      584.31     21.00 o
   2   2   0    12912.78    12354.45    313.87 o
   3   2   0        7.65        6.66      1.44 o
   4   2   0      111.73      109.22      1.88 o
   5   2   0        0.88        1.41      1.39 o
   6   2   0      268.59      259.92      2.89 o
   7   2   0        5.98        6.35      1.89 o
   8   2   0        0.91        0.32      1.45 o
   9   2   0        0.39        2.10      2.20 o
   1   3   0      636.63      670.37     22.28 o
   2   3   0        7.48        3.19      1.30 o
   3   3   0      316.06      309.60      6.00 o
   4   3   0      252.81      243.86      2.73 o
   5   3   0       13.89       12.40      1.22 o
   6   3   0       99.39       89.82      2.27 o
   7   3   0        0.14        1.05      1.39 o
   8   3   0        3.23        4.51      1.65 o
   0   4   0     5720.80     5773.70    101.56 o
   1   4   0       73.83       76.88      1.55 o
   2   4   0        2.55        0.81      1.09 o
   3   4   0       52.45       56.13      1.78 o
   4   4   0       60.23       59.08      1.63 o
   5   4   0       15.75       19.88      1.33 o
   6   4   0        7.31        6.03      1.56 o
   7   4   0        7.29        6.83      1.77 o
   8   4   0       87.63       90.19      7.44 o
   1   5   0       32.01       33.57      1.36 o
   2   5   0        2.72        1.07      1.23 o
   3   5   0       18.59       16.58      1.30 o
   4   5   0       85.54       71.22      2.14 o
   5   5   0        0.33       -0.17      1.38 o
   6   5   0       28.51       30.74      1.29 o
   7   5   0        2.84        6.59      2.00 o
   8   5   0        7.40       12.75      2.32 o
   0   6   0     1027.45     1184.06     38.20 o
   1   6   0      107.89       99.64      1.87 o
   2   6   0      349.41      322.73      5.03 o
   3   6   0       50.96       49.71      2.42 o
   4   6   0       41.69       44.77      1.25 o
   5   6   0       47.55       48.85      1.80 o
   6   6   0      144.91      155.51      5.56 o
   7   6   0        8.03        6.28      1.51 o
   8   6   0        0.64        3.03      2.76 o
   1   7   0      178.17      187.66      2.20 o
   2   7   0       14.17       17.85      1.25 o
   3   7   0        0.07        0.49      1.26 o
   4   7   0      102.24      103.77      3.21 o
   5   7   0      100.45      105.52      1.71 o
   6   7   0        1.81        2.53      1.23 o
   7   7   0       44.96       46.03      3.34 o
   0   8   0      254.64      264.42      8.17 o
   1   8   0      127.64      119.25      2.81 o
   2   8   0       17.63       22.27      1.44 o
   3   8   0      666.05      642.76     27.10 o
   4   8   0       47.50       45.36      2.01 o
   5   8   0       50.40       48.99      2.66 o
   6   8   0        4.03        6.60      1.39 o
   7   8   0       12.53       12.22      1.39 o
   1   9   0      513.37      526.06      7.94 o
   2   9   0       69.90       64.57      1.52 o
   3   9   0       10.30        9.98      1.38 o
   4   9   0        1.49        1.74      1.27 o
   5   9   0       97.55       95.72      3.38 o
   6   9   0        1.96        2.09      1.49 o
   0  10   0      103.88      115.04      5.04 o
   1  10   0       92.47       88.09      1.95 o
   2  10   0        9.64        9.31      1.18 o
   3  10   0      120.87      120.19      1.90 o
   4  10   0        0.28        1.54      1.46 o
   5  10   0       50.18       51.76      1.58 o
   6  10   0        1.43        2.16      1.86 o
   1  11   0       17.40       16.20      1.18 o
   2  11   0       74.82       69.62      2.92 o
   3  11   0       11.91       11.44      1.24 o
   4  11   0        0.06        2.36      1.45 o
   5  11   0       14.59       18.27      1.92 o
   0  12   0       69.99       58.00      4.51 o
   1  12   0        5.53        7.28      1.50 o
   2  12   0        8.61        7.77      1.52 o
   3  12   0       34.62       36.57      3.07 o
   4  12   0        0.07        0.52      1.35 o
   1  13   0       44.83       42.62      3.33 o
   2  13   0        1.97        2.13      1.47 o
   1   0   1      359.63      365.00      6.11 o
   2   0   1     6876.13     6515.94     47.90 o
   3   0   1     1785.56     1671.29     32.02 o
   4   0   1      432.05      449.15      3.55 o
   5   0   1      101.48       92.23      2.71 o
   6   0   1       26.08       30.87      1.90 o
   7   0   1        8.54       10.16      1.59 o
   8   0   1        0.01       -0.70      1.62 o
   9   0   1       12.40       15.14      2.35 o
  -9   1   1        1.80        1.85      1.76 o
  -8   1   1        0.80        0.00      2.00 o
  -7   1   1       83.81       86.31      1.81 o
  -6   1   1       45.69       53.61      6.39 o
  -5   1   1      303.65      282.12      2.66 o
  -4   1   1     1711.99     1678.55     24.16 o
  -3   1   1      430.24      419.93     13.53 o
  -2   1   1    15146.05    13788.14    139.93 o
  -1   1   1      190.72      191.57      3.58 o
   0   1   1     2075.08     2319.31    103.22 o
   1   1   1      186.90      188.19      5.56 o
   2   1   1    15124.83    14055.08     34.54 o
   3   1   1      429.26      375.49      4.74 o
   4   1   1     1708.80     1674.50     38.41 o
   5   1   1      305.77      292.01      2.96 o
   6   1   1       45.87       49.13      1.69 o
   7   1   1       83.03       84.98      4.74 o
   8   1   1        0.73        1.48      1.94 o
   9   1   1        1.72        2.43      1.83 o
  -9   2   1       16.13       16.75      2.33 o
  -8   2   1        3.28        3.93      2.87 o
  -7   2   1        9.88        8.44      1.37 o
  -6   2   1      170.45      172.88      2.62 o
  -5   2   1      159.57      146.21      1.66 o
  -4   2   1     1059.57     1004.99      6.83 o
  -3   2   1      117.42      109.62      1.85 o
  -2   2   1     4745.50     4456.44     19.75 o
  -1   2   1      186.12      194.10      6.60 o
   0   2   1    18452.47    19559.87    636.39 o
   1   2   1      187.12      201.35      8.92 o
   2   2   1     4755.20     4445.70     33.44 o
   3   2   1      119.50      112.56      2.61 o
   4   2   1     1057.03      985.21      6.55 o
   5   2   1      156.61      143.15      2.04 o
   6   2   1      169.32      172.61     11.76 o
   7   2   1       10.01        9.52      2.57 o
   8   2   1        3.29        3.87      1.65 o
   9   2   1       15.87       12.70      1.60 o
  -8   3   1       19.51       20.43      3.40 o
  -7   3   1       61.06       60.95      2.73 o
  -6   3   1      110.64      105.43      4.91 o
  -5   3   1      122.99      119.78      1.65 o
  -4   3   1     1846.14     1842.29      5.33 o
  -3   3   1       12.32       15.31      1.50 o
  -2   3   1       21.27       20.17      1.30 o
  -1   3   1       94.98       92.86      2.64 o
   0   3   1      324.41      295.48      4.93 o
   1   3   1       99.56       95.84      2.39 o
   2   3   1       21.73       19.88      1.63 o
   3   3   1       12.21       15.14      1.32 o
   4   3   1     1847.30     1844.14     10.85 o
   5   3   1      123.86      125.89      2.72 o
   6   3   1      110.19      109.67      2.29 o
   7   3   1       60.11       60.42      2.17 o
   8   3   1       19.49       22.59      1.79 o
  -8   4   1       29.23       28.97      1.93 o
  -7   4   1        1.12        1.32      1.54 o
  -6   4   1      147.47      144.15      1.95 o
  -5   4   1      155.96      141.60      9.28 o
  -4   4   1      155.71      142.93      2.07 o
  -3   4   1      436.63      406.15      7.55 o
  -2   4   1     1159.11     1183.25     34.70 o
  -1   4   1      192.88      177.95      3.27 o
   0   4   1     2578.73     2670.05     56.51 o
   1   4   1      191.57      175.61      6.51 o
   2   4   1     1163.75     1200.94     34.87 o
   3   4   1      436.16      391.97     19.13 o
   4   4   1      157.68      149.36      3.32 o
   5   4   1      154.46      149.18      1.98 o
   6   4   1      148.80      145.24      2.89 o
   7   4   1        1.12        3.11      1.95 o
   8   4   1       29.30       26.27      1.63 o
  -8   5   1       36.38       34.02      2.03 o
  -7   5   1      113.79      120.61      2.67 o
  -6   5   1      100.55      102.21      2.59 o
  -5   5   1       75.64       71.56      1.64 o
  -4   5   1       69.94       74.20      3.49 o
  -3   5   1        0.34        0.62      1.25 o
  -2   5   1      893.10      911.68     23.00 o
  -1   5   1      638.94      645.34     10.26 o
   0   5   1      110.83      129.28      2.10 o
   1   5   1      638.28      655.41     17.68 o
   2   5   1      890.87      936.70     25.10 o
   3   5   1        0.27        1.08      1.39 o
   4   5   1       72.05       78.91      4.04 o
   5   5   1       76.55       72.64      2.52 o
   6   5   1      101.24       99.45      3.16 o
   7   5   1      113.42      106.70      4.57 o
   8   5   1       36.71       34.36      2.39 o
  -8   6   1       15.80       13.99      1.79 o
  -7   6   1        9.89        9.89      1.30 o
  -6   6   1       14.91       14.63      1.26 o
  -5   6   1      110.81      112.23      1.79 o
  -4   6   1      187.22      181.16      5.92 o
  -3   6   1      542.61      521.83     15.76 o
  -2   6   1      638.14      611.10     12.67 o
  -1   6   1      277.15      274.06      4.68 o
   0   6   1      985.98      982.67     18.25 o
   1   6   1      278.46      276.09      6.36 o
   2   6   1      643.43      637.68     15.37 o
   3   6   1      543.78      539.72     21.22 o
   4   6   1      188.61      186.99      7.44 o
   5   6   1      109.97      106.99      3.68 o
   6   6   1       15.31       18.17      2.44 o
   7   6   1       10.08        9.27      2.87 o
   8   6   1       15.79       17.81      2.17 o
  -7   7   1       13.65       11.49      1.42 o
  -6   7   1       19.60       17.82      1.20 o
  -5   7   1      161.14      161.56      6.75 o
  -4   7   1      323.56      326.73      8.07 o
  -3   7   1       33.23       39.34      1.47 o
  -2   7   1       62.80       64.88      1.62 o
  -1   7   1      444.27      438.38      8.81 o
   0   7   1       28.95       34.78      1.17 o
   1   7   1      443.43      437.87      6.74 o
   2   7   1       64.96       68.33      1.56 o
   3   7   1       33.12       36.38      1.43 o
   4   7   1      325.26      324.35     16.05 o
   5   7   1      162.03      162.22      7.66 o
   6   7   1       19.62       19.25      2.30 o
   7   7   1       13.74       15.02      1.85 o
  -7   8   1        1.68        3.43      1.23 o
  -6   8   1       55.97       57.88      2.87 o
  -5   8   1       20.29       19.01      1.35 o
  -4   8   1       19.65       18.96      1.26 o
  -3   8   1      116.24      115.09      2.09 o
  -2   8   1      262.64      253.83      2.73 o
  -1   8   1      122.73      112.17      2.40 o
   0   8   1      333.15      308.23      8.61 o
   1   8   1      123.64      115.47      2.29 o
   2   8   1      263.64      252.33      5.29 o
   3   8   1      116.30      116.63      3.28 o
   4   8   1       19.62       17.85      1.92 o
   5   8   1       20.32       21.03      1.43 o
   6   8   1       56.10       55.01      2.64 o
   7   8   1        1.61        2.55      1.86 o
  -6   9   1        7.55        8.51      1.57 o
  -5   9   1        8.78       12.10      1.76 o
  -4   9   1       81.46       84.20      2.54 o
  -3   9   1       14.61       15.70      1.64 o
  -2   9   1      325.75      325.75      6.42 o
  -1   9   1        8.53        8.85      1.15 o
   0   9   1       14.61       13.77      1.14 o
   1   9   1        8.60        8.63      1.28 o
   2   9   1      325.03      331.82      7.28 o
   3   9   1       14.52       16.89      2.05 o
   4   9   1       81.73       84.78      1.79 o
   5   9   1        8.56        8.69      1.43 o
   6   9   1        7.70        6.62      1.50 o
  -6  10   1       16.15       16.33      1.48 o
  -5  10   1        4.68        6.62      1.51 o
  -4  10   1       24.78       22.93      1.40 o
  -3  10   1       13.16       13.75      1.66 o
  -2  10   1       83.68       77.80      2.70 o
  -1  10   1       63.82       64.73      2.53 o
   0  10   1      504.61      486.83     17.43 o
   1  10   1       63.03       65.93      2.50 o
   2  10   1       83.96       82.15      2.66 o
   3  10   1       13.10       14.42      1.32 o
   4  10   1       24.77       23.33      1.73 o
   5  10   1        4.60        5.73      1.37 o
   6  10   1       16.03       19.09      1.68 o
  -5  11   1        2.81        2.26      1.81 o
  -4  11   1       44.81       41.18      1.54 o
  -3  11   1       26.53       27.36      1.56 o
  -2  11   1       65.99       62.20      3.53 o
  -1  11   1       12.56       14.28      1.46 o
   0  11   1        9.64        9.25      1.21 o
   1  11   1       12.58       13.93      1.44 o
   2  11   1       66.48       64.73      2.25 o
   3  11   1       26.47       29.93      1.77 o
   4  11   1       44.99       44.02      2.11 o
   5  11   1        2.81        4.44      1.62 o
  -4  12   1        0.08        1.33      1.57 o
  -3  12   1        0.99        2.45      1.77 o
  -2  12   1       30.45       33.13      1.86 o
  -1  12   1       51.73       52.32      1.53 o
   0  12   1       29.66       30.32      1.62 o
   1  12   1       52.18       52.14      1.91 o
   2  12   1       30.72       29.76      1.49 o
   3  12   1        1.02        2.06      1.36 o
   4  12   1        0.08        0.67      1.42 o
  -2  13   1       14.13       18.15      1.92 o
  -1  13   1        9.20        9.80      1.63 o
   0  13   1        3.76        5.10      1.22 o
   1  13   1        9.02        6.74      1.42 o
   2  13   1       14.01       17.43      1.66 o
   0   0   2     7824.71     9119.27     42.57 o
   1   0   2       12.78       13.66      2.21 o
   2   0   2     1631.29     1578.59      8.65 o
   3   0   2       12.55        9.78      1.47 o
   4   0   2       15.04       15.29      1.23 o
   5   0   2        2.88        6.27      1.38 o
   6   0   2      188.70      175.90      2.12 o
   7   0   2        0.03        0.72      1.30 o
   8   0   2       86.09       88.48      3.37 o
   9   0   2        5.41        5.45      1.84 o
  -9   1   2       13.73       12.86      1.87 o
  -8   1   2       34.15       30.59      1.87 o
  -7   1   2        1.01        0.55      1.29 o
  -6   1   2      197.29      194.96      3.93 o
  -5   1   2       52.14       51.32      1.49 o
  -4   1   2     1300.08     1233.89     14.88 o
  -3   1   2       46.29       39.98      1.48 o
  -2   1   2     4221.73     3932.78     16.75 o
  -1   1   2       61.11       62.89      3.36 o
   0   1   2      939.66     1029.94     19.17 o
   1   1   2       61.72       61.51      3.33 o
   2   1   2     4241.47     4085.54     19.66 o
   3   1   2       49.11       44.09      2.29 o
   4   1   2     1301.50     1271.73      7.73 o
   5   1   2       50.56       52.94      1.96 o
   6   1   2      196.37      190.64      2.39 o
   7   1   2        1.02        1.99      1.88 o
   8   1   2       34.06       37.77      2.14 o
   9   1   2       13.50       14.47      1.73 o
  -9   2   2        2.78        4.25      2.34 o
  -8   2   2       45.01       43.53      3.73 o
  -7   2   2      108.67      107.01      2.57 o
  -6   2   2      218.06      217.59      9.66 o
  -5   2   2       58.87       52.76      1.35 o
  -4   2   2      573.26      560.43      3.26 o
  -3   2   2      230.37      212.94      2.46 o
  -2   2   2     2149.89     2067.55     30.38 o
  -1   2   2     2040.92     1917.59     41.86 o
   0   2   2      677.20      676.80     26.55 o
   1   2   2     2039.73     2022.88     77.94 o
   2   2   2     2149.76     2147.05     11.26 o
   3   2   2      230.62      211.15      3.53 o
   4   2   2      571.09      562.61      5.44 o
   5   2   2       58.97       52.71      2.84 o
   6   2   2      219.60      212.49      2.41 o
   7   2   2      107.40      104.41      2.03 o
   8   2   2       44.84       45.07      1.93 o
   9   2   2        2.72        3.84      1.90 o
  -8   3   2       15.66       14.16      2.22 o
  -7   3   2       17.75       18.23      2.03 o
  -6   3   2      305.81      309.33      8.97 o
  -5   3   2      188.60      185.55      2.46 o
  -4   3   2      949.33      947.59      9.88 o
  -3   3   2      697.74      659.99      5.68 o
  -2   3   2      188.33      193.90      7.53 o
  -1   3   2      246.20      250.27      7.81 o
   0   3   2      401.46      400.57     10.87 o
   1   3   2      247.70      252.80      8.94 o
   2   3   2      184.53      198.91      7.74 o
   3   3   2      695.66      670.36     13.94 o
   4   3   2      956.44      938.68      6.07 o
   5   3   2      187.27      193.12      3.14 o
   6   3   2      305.61      285.04      3.62 o
   7   3   2       17.56       19.24      3.35 o
   8   3   2       15.94       14.76      1.78 o
  -8   4   2        3.92        3.88      1.75 o
  -7   4   2       42.97       40.89      1.90 o
  -6   4   2       10.79       11.43      1.32 o
  -5   4   2       91.34       84.31      2.14 o
  -4   4   2      316.80      312.69      2.44 o
  -3   4   2       89.28       79.92      3.19 o
  -2   4   2      654.57      665.10     20.61 o
  -1   4   2      445.62      424.21      8.62 o
   0   4   2      839.97      874.73     30.19 o
   1   4   2      448.78      435.00     11.86 o
   2   4   2      658.17      681.85     15.84 o
   3   4   2       89.30       79.12      2.08 o
   4   4   2      316.35      300.00      6.20 o
   5   4   2       90.83       93.51      3.12 o
   6   4   2       10.75       11.34      1.87 o
   7   4   2       42.28       43.19      2.81 o
   8   4   2        4.02        1.63      1.67 o
  -8   5   2       88.28       84.18      4.81 o
  -7   5   2       22.35       22.91      1.47 o
  -6   5   2      109.39      116.03      2.74 o
  -5   5   2       26.82       25.70      1.35 o
  -4   5   2       92.70       87.94      5.14 o
  -3   5   2      135.12      132.50      4.93 o
  -2   5   2      560.65      575.51      5.26 o
  -1   5   2      184.97      192.57      3.55 o
   0   5   2      157.30      174.83      4.67 o
   1   5   2      181.64      188.93      5.21 o
   2   5   2      566.42      578.45     18.84 o
   3   5   2      135.89      134.56      6.18 o
   4   5   2       93.63       94.05      4.45 o
   5   5   2       26.74       28.25      2.01 o
   6   5   2      110.68      119.38      2.66 o
   7   5   2       22.15       24.41      1.58 o
   8   5   2       87.91       86.86      5.55 o
  -8   6   2       11.62        9.89      2.31 o
  -7   6   2       24.87       23.29      1.42 o
  -6   6   2      122.34      133.87      4.28 o
  -5   6   2      103.47      103.65      4.71 o
  -4   6   2      195.75      191.16      6.73 o
  -3   6   2       24.87       22.62      1.32 o
  -2   6   2      118.41      111.17      1.81 o
  -1   6   2      235.32      222.92      6.96 o
   0   6   2      453.13      436.14      9.61 o
   1   6   2      236.66      223.23      4.41 o
   2   6   2      117.24      117.93      2.09 o
   3   6   2       25.35       24.02      1.20 o
   4   6   2      196.85      190.84      6.37 o
   5   6   2      103.69      110.16      3.50 o
   6   6   2      121.71      133.02      6.31 o
   7   6   2       24.93       29.82      2.31 o
   8   6   2       11.83        9.44      1.92 o
  -7   7   2       29.96       27.93      1.62 o
  -6   7   2      181.24      192.65      4.10 o
  -5   7   2       90.68       93.88      1.72 o
  -4   7   2       10.84       10.98      1.62 o
  -3   7   2       76.85       72.03      1.63 o
  -2   7   2      458.69      431.19      2.82 o
  -1   7   2       97.45       96.24      1.66 o
   0   7   2       60.60       66.87      2.03 o
   1   7   2       98.34       98.23      3.97 o
   2   7   2      460.76      451.80     14.02 o
   3   7   2       76.85       74.78      1.81 o
   4   7   2       10.85       10.41      1.55 o
   5   7   2       90.39       91.72      2.12 o
   6   7   2      181.58      197.47     11.07 o
   7   7   2       29.94       30.02      2.57 o
  -7   8   2        9.30        8.17      1.65 o
  -6   8   2       15.03       16.39      1.40 o
  -5   8   2       22.28       22.14      1.31 o
  -4   8   2      258.56      256.13      6.28 o
  -3   8   2      289.24      269.04      5.38 o
  -2   8   2       23.35       22.27      1.54 o
  -1   8   2       87.15       83.80      2.11 o
   0   8   2      310.01      300.96      6.32 o
   1   8   2       86.73       85.68      2.12 o
   2   8   2       23.19       22.58      1.27 o
   3   8   2      289.08      277.46      8.62 o
   4   8   2      259.64      263.66      8.99 o
   5   8   2       22.47       22.51      1.26 o
   6   8   2       14.95       12.90      2.13 o
   7   8   2        9.18        8.69      1.85 o
  -6   9   2       22.98       23.55      1.36 o
  -5   9   2       24.34       21.68      1.42 o
  -4   9   2       25.54       26.32      1.34 o
  -3   9   2       16.84       16.10      1.38 o
  -2   9   2       21.40       19.13      1.41 o
  -1   9   2      140.77      145.21      2.00 o
   0   9   2       78.75       74.76      2.47 o
   1   9   2      140.19      147.44      5.58 o
   2   9   2       22.10       22.42      1.28 o
   3   9   2       16.58       16.88      1.38 o
   4   9   2       25.43       25.25      1.27 o
   5   9   2       24.39       25.88      1.92 o
   6   9   2       23.33       27.08      2.25 o
  -6  10   2        2.67        4.36      1.51 o
  -5  10   2       28.77       30.40      1.55 o
  -4  10   2        8.48        9.44      1.42 o
  -3  10   2        6.81        6.11      1.42 o
  -2  10   2      110.69      109.64      3.59 o
  -1  10   2       37.38       37.59      1.80 o
   0  10   2        1.54        2.73      1.27 o
   1  10   2       37.80       39.36      1.40 o
   2  10   2      110.86      112.30      3.62 o
   3  10   2        7.02        7.73      1.23 o
   4  10   2        8.58        9.46      1.16 o
   5  10   2       28.73       31.04      2.15 o
   6  10   2        2.67        3.94      1.42 o
  -5  11   2        3.30        2.99      1.51 o
  -4  11   2       28.76       29.62      1.68 o
  -3  11   2       41.12       39.21      2.58 o
  -2  11   2       11.83       13.48      1.75 o
  -1  11   2        7.06        5.41      1.14 o
   0  11   2      102.54      110.41      3.65 o
   1  11   2        6.87        6.35      1.30 o
   2  11   2       11.85       14.44      1.47 o
   3  11   2       41.04       37.04      1.61 o
   4  11   2       28.87       30.83      1.86 o
   5  11   2        3.41        5.07      1.61 o
  -3  12   2        3.15        5.68      1.59 o
  -2  12   2       44.64       44.20      2.96 o
  -1  12   2        2.01        1.30      1.35 o
   0  12   2        1.21        2.32      1.34 o
   1  12   2        2.06        2.59      1.49 o
   2  12   2       44.89       43.58      1.94 o
   3  12   2        3.05        2.50      1.61 o
  -2  13   2        5.48        6.29      1.89 o
  -1  13   2        9.24        8.21      1.28 o
   0  13   2       22.54       22.93      1.56 o
   1  13   2        9.18        9.85      1.37 o
   2  13   2        5.57        4.59      1.47 o
   1   0   3      134.66      157.68      5.14 o
   2   0   3       99.72       98.53      3.40 o
   3   0   3       21.44       23.27      1.61 o
   4   0   3       11.08        7.88      1.75 o
   5   0   3       15.03       12.50      1.46 o
   6   0   3      253.75      256.52      4.64 o
   7   0   3       31.73       30.54      1.48 o
   8   0   3       14.99       18.10      3.18 o
   9   0   3        0.70        3.72      2.29 o
  -9   1   3       11.86        9.29      2.29 o
  -8   1   3       85.16       84.73      2.14 o
  -7   1   3        4.05        4.55      1.88 o
  -6   1   3      391.89      391.72      5.08 o
  -5   1   3       69.47       68.22      1.56 o
  -4   1   3      120.75      117.40      2.53 o
  -3   1   3       46.49       48.96      2.11 o
  -2   1   3       65.60       70.15      2.68 o
  -1   1   3      162.49      165.36      4.12 o
   0   1   3      688.70      805.24      6.38 o
   1   1   3      161.41      157.04      4.98 o
   2   1   3       68.37       72.26      2.72 o
   3   1   3       46.83       49.64      3.66 o
   4   1   3      121.79      123.91      3.39 o
   5   1   3       69.97       65.66      2.35 o
   6   1   3      391.29      396.20      9.82 o
   7   1   3        4.13        4.81      1.85 o
   8   1   3       85.05       85.35      3.83 o
   9   1   3       11.91        9.81      1.69 o
  -8   2   3       39.79       39.27      2.28 o
  -7   2   3        5.54        8.03      1.93 o
  -6   2   3      106.27      102.71      3.57 o
  -5   2   3        4.55        4.50      1.21 o
  -4   2   3     2356.29     2257.49     12.58 o
  -3   2   3      120.36      113.57      1.78 o
  -2   2   3      115.95      100.63      1.94 o
  -1   2   3      425.27      410.62     18.61 o
   0   2   3     1188.69     1349.44     59.33 o
   1   2   3      428.84      447.80      4.24 o
   2   2   3      117.88      109.64      3.09 o
   3   2   3      120.82      121.10      2.95 o
   4   2   3     2357.18     2335.33     10.25 o
   5   2   3        4.71        5.70      1.73 o
   6   2   3      105.44      112.95      3.21 o
   7   2   3        5.68        5.71      1.54 o
   8   2   3       40.13       39.69      3.06 o
  -8   3   3       96.59       91.19      2.35 o
  -7   3   3       22.90       21.38      2.08 o
  -6   3   3      522.48      509.14      9.07 o
  -5   3   3       46.19       42.72      1.30 o
  -4   3   3      131.62      136.25      1.77 o
  -3   3   3       49.62       43.83      1.42 o
  -2   3   3      200.81      182.88      4.41 o
  -1   3   3        4.02        4.43      1.51 o
   0   3   3      782.36      747.45     24.38 o
   1   3   3        3.78        6.61      1.59 o
   2   3   3      203.30      201.16      3.58 o
   3   3   3       50.09       48.90      2.84 o
   4   3   3      132.29      148.41      3.51 o
   5   3   3       45.97       50.54      2.87 o
   6   3   3      525.67      542.35      5.19 o
   7   3   3       23.05       26.90      1.98 o
   8   3   3       96.21      104.51      8.33 o
  -8   4   3       57.35       57.99      2.53 o
  -7   4   3       46.25       51.39      2.15 o
  -6   4   3      138.73      130.57      4.75 o
  -5   4   3      113.97      111.87      2.19 o
  -4   4   3      179.17      158.22      1.96 o
  -3   4   3      191.75      196.74      5.29 o
  -2   4   3      940.35      932.69     17.10 o
  -1   4   3      363.71      371.65     11.46 o
   0   4   3       97.76      100.93      3.53 o
   1   4   3      360.27      372.61     10.16 o
   2   4   3      935.17      954.40     36.60 o
   3   4   3      190.71      208.58      4.79 o
   4   4   3      181.59      171.99      3.02 o
   5   4   3      113.84      117.31      3.25 o
   6   4   3      138.95      139.63      2.93 o
   7   4   3       45.62       44.63      2.40 o
   8   4   3       57.90       60.70      3.14 o
  -8   5   3       29.42       27.55      2.33 o
  -7   5   3       30.26       28.27      1.52 o
  -6   5   3      109.37      110.85      1.78 o
  -5   5   3       16.60       17.60      1.23 o
  -4   5   3       47.56       44.12      1.39 o
  -3   5   3      244.97      227.94      7.42 o
  -2   5   3      148.78      133.22      1.94 o
  -1   5   3       75.08       76.64      1.97 o
   0   5   3      227.94      231.05      7.50 o
   1   5   3       76.08       77.32      1.66 o
   2   5   3      151.10      139.17      7.24 o
   3   5   3      244.78      236.60      8.99 o
   4   5   3       47.08       44.88      1.55 o
   5   5   3       16.24       15.64      2.73 o
   6   5   3      108.94      118.94      2.68 o
   7   5   3       30.32       32.69      3.03 o
   8   5   3       29.69       26.22      1.69 o
  -8   6   3       25.46       21.98      1.76 o
  -7   6   3       23.19       24.59      1.40 o
  -6   6   3       11.93       12.16      1.35 o
  -5   6   3       44.36       45.61      1.72 o
  -4   6   3      283.79      275.71      6.49 o
  -3   6   3       94.13       98.23      1.66 o
  -2   6   3      144.71      119.55      1.80 o
  -1   6   3      561.18      569.75     16.01 o
   0   6   3       95.47      107.59      2.30 o
   1   6   3      563.13      579.44     12.96 o
   2   6   3      143.96      124.44      6.01 o
   3   6   3       94.69      106.98      3.02 o
   4   6   3      282.25      290.57      7.50 o
   5   6   3       44.27       47.53      1.84 o
   6   6   3       11.85       13.52      2.24 o
   7   6   3       23.32       26.78      3.02 o
   8   6   3       25.15       22.08      1.89 o
  -7   7   3       22.34       20.12      1.51 o
  -6   7   3       26.34       25.74      1.64 o
  -5   7   3       72.59       71.19      2.08 o
  -4   7   3      100.25       94.08      2.95 o
  -3   7   3      147.53      139.25      2.95 o
  -2   7   3      139.94      140.84      6.55 o
  -1   7   3      107.85      114.75      2.50 o
   0   7   3      350.62      320.65      7.79 o
   1   7   3      106.33      114.36      3.37 o
   2   7   3      138.61      137.58      4.51 o
   3   7   3      148.39      150.74      7.22 o
   4   7   3       99.61       95.42      4.06 o
   5   7   3       73.50       80.78      2.06 o
   6   7   3       25.82       26.66      2.13 o
   7   7   3       22.41       24.60      1.92 o
  -7   8   3        8.46       10.40      1.54 o
  -6   8   3       18.19       16.54      1.30 o
  -5   8   3       30.45       29.72      1.34 o
  -4   8   3       44.22       46.19      1.58 o
  -3   8   3       59.69       60.21      1.75 o
  -2   8   3      179.64      170.06      2.15 o
  -1   8   3      116.47      106.65      2.33 o
   0   8   3      294.51      281.47      5.51 o
   1   8   3      116.66      110.47      1.93 o
   2   8   3      178.65      174.48      4.98 o
   3   8   3       59.53       60.64      3.00 o
   4   8   3       43.63       46.12      1.39 o
   5   8   3       30.63       32.29      2.12 o
   6   8   3       18.10       22.26      2.17 o
   7   8   3        8.46       10.32      1.67 o
  -6   9   3        4.75        5.99      1.34 o
  -5   9   3       18.45       17.95      1.62 o
  -4   9   3       24.06       22.21      1.80 o
  -3   9   3       37.25       36.43      1.51 o
  -2   9   3       11.07       11.00      1.55 o
  -1   9   3       56.98       55.93      1.52 o
   0   9   3       74.05       74.49      1.52 o
   1   9   3       57.93       59.46      1.82 o
   2   9   3       10.94       13.72      1.60 o
   3   9   3       36.53       37.60      1.48 o
   4   9   3       23.93       22.76      1.34 o
   5   9   3       17.96       16.95      1.31 o
   6   9   3        4.66        5.29      1.86 o
  -5  10   3        4.76        4.51      1.48 o
  -4  10   3        0.03       -0.75      1.34 o
  -3  10   3       17.25       17.05      1.50 o
  -2  10   3       41.41       41.17      1.61 o
  -1  10   3      151.37      153.75      4.56 o
   0  10   3       18.77       16.64      1.16 o
   1  10   3      149.62      150.62      4.29 o
   2  10   3       41.54       44.26      2.05 o
   3  10   3       17.11       15.49      1.75 o
   4  10   3        0.03        1.17      1.29 o
   5  10   3        4.54        6.04      1.54 o
  -5  11   3       34.08       32.81      2.26 o
  -4  11   3        9.21        9.27      1.65 o
  -3  11   3       62.59       68.31      3.62 o
  -2  11   3        4.12        3.59      1.44 o
  -1  11   3        2.15        3.72      1.33 o
   0  11   3       12.28       10.21      1.26 o
   1  11   3        2.20        2.55      1.00 o
   2  11   3        4.10        3.04      1.44 o
   3  11   3       62.34       66.38      2.14 o
   4  11   3        9.19       11.18      1.43 o
   5  11   3       34.08       32.24      2.90 o
  -3  12   3       13.48       13.36      1.68 o
  -2  12   3        0.14        1.18      1.73 o
  -1  12   3       82.21       83.23      1.70 o
   0  12   3        4.27        5.10      1.48 o
   1  12   3       82.81       84.81      2.43 o
   2  12   3        0.15        1.21      1.55 o
   3  12   3       13.50       13.08      1.85 o
  -1  13   3       23.71       21.58      1.42 o
   0  13   3        4.58        7.21      1.49 o
   1  13   3       23.58       21.81      1.35 o
   0   0   4     3399.56     3779.08     18.75 o
   1   0   4      769.86      837.49      6.65 o
   2   0   4     1109.76     1133.85      6.93 o
   3   0   4       33.52       30.63      1.68 o
   4   0   4      414.93      396.91     10.34 o
   5   0   4      254.38      243.68     11.90 o
   6   0   4        1.01        1.96      1.22 o
   7   0   4       12.60       13.37      2.35 o
   8   0   4       17.27       18.19      2.06 o
  -8   1   4       14.19       16.00      1.71 o
  -7   1   4       43.87       42.89      2.01 o
  -6   1   4       40.06       41.47      1.67 o
  -5   1   4       44.81       40.86      2.31 o
  -4   1   4      123.32      118.96      2.65 o
  -3   1   4      326.97      299.35      4.76 o
  -2   1   4       36.72       34.77      1.97 o
  -1   1   4     1249.26     1332.58     27.62 o
   0   1   4       27.83       25.22      1.97 o
   1   1   4     1241.38     1323.98      9.41 o
   2   1   4       35.83       32.29      1.91 o
   3   1   4      325.41      301.29      3.56 o
   4   1   4      124.49      122.37      2.49 o
   5   1   4       45.98       43.26      2.80 o
   6   1   4       40.35       44.41      5.81 o
   7   1   4       43.85       49.08      2.08 o
   8   1   4       14.31       16.51      2.11 o
  -8   2   4        4.16        3.44      1.43 o
  -7   2   4       94.70       96.52      2.16 o
  -6   2   4       46.86       48.06      1.47 o
  -5   2   4      133.84      129.33      3.52 o
  -4   2   4      200.03      208.41      4.02 o
  -3   2   4      249.35      245.95      3.39 o
  -2   2   4     1319.86     1389.60     58.93 o
  -1   2   4      572.26      558.24      6.00 o
   0   2   4       18.19       19.33      1.79 o
   1   2   4      573.91      585.47      4.15 o
   2   2   4     1326.09     1417.53     64.76 o
   3   2   4      250.03      257.71      4.25 o
   4   2   4      201.74      216.12      3.49 o
   5   2   4      131.74      128.91      2.77 o
   6   2   4       47.29       50.63      2.89 o
   7   2   4       94.19       97.98      6.91 o
   8   2   4        4.07        7.20      2.08 o
  -8   3   4       27.05       27.65      2.33 o
  -7   3   4       30.96       31.13      1.71 o
  -6   3   4       83.50       80.92      1.66 o
  -5   3   4       64.45       63.88      1.51 o
  -4   3   4      291.31      296.54      2.46 o
  -3   3   4      625.75      581.52     18.64 o
  -2   3   4       65.35       63.10      2.87 o
  -1   3   4       59.20       48.33      3.20 o
   0   3   4       56.57       55.97      1.59 o
   1   3   4       59.85       53.21      1.89 o
   2   3   4       66.77       71.67      2.24 o
   3   3   4      620.95      609.44      5.20 o
   4   3   4      292.80      311.12      4.31 o
   5   3   4       64.33       64.69      2.87 o
   6   3   4       83.41       80.26      2.56 o
   7   3   4       30.85       34.38      2.91 o
   8   3   4       27.01       24.96      3.73 o
  -8   4   4       35.13       30.67      2.31 o
  -7   4   4       13.70       15.31      1.51 o
  -6   4   4      144.08      142.69      4.89 o
  -5   4   4       90.28       92.36      2.67 o
  -4   4   4      167.00      158.15      3.63 o
  -3   4   4       88.86       85.19      3.94 o
  -2   4   4      648.63      622.20     10.50 o
  -1   4   4     1636.91     1674.40     61.37 o
   0   4   4     1235.83     1353.60     40.63 o
   1   4   4     1635.32     1730.52     21.30 o
   2   4   4      649.61      691.26     20.85 o
   3   4   4       89.32       90.45      2.82 o
   4   4   4      168.89      164.12      2.91 o
   5   4   4       89.52       90.93      2.54 o
   6   4   4      144.49      155.84      3.51 o
   7   4   4       14.15       15.30      2.05 o
   8   4   4       35.34       32.20      2.29 o
  -8   5   4       55.63       53.85      3.00 o
  -7   5   4        1.91        3.37      1.25 o
  -6   5   4      149.45      153.26      2.82 o
  -5   5   4      134.76      137.85      3.40 o
  -4   5   4       99.48       93.77      3.28 o
  -3   5   4      238.40      230.99      7.49 o
  -2   5   4      181.96      172.44      2.51 o
  -1   5   4      789.35      843.91     26.04 o
   0   5   4      780.42      764.88     29.34 o
   1   5   4      787.50      842.91     24.76 o
   2   5   4      181.06      189.13      2.72 o
   3   5   4      239.04      253.00      9.27 o
   4   5   4       99.20      102.84      7.22 o
   5   5   4      136.40      145.22      3.55 o
   6   5   4      150.79      153.51      2.98 o
   7   5   4        1.87        3.61      2.93 o
   8   5   4       55.61       54.21      5.28 o
  -7   6   4       43.26       41.11      1.43 o
  -6   6   4       21.83       20.89      1.40 o
  -5   6   4        9.19        8.84      1.20 o
  -4   6   4      556.92      538.19     10.25 o
  -3   6   4      187.69      177.52      2.44 o
  -2   6   4      424.09      405.43     11.40 o
  -1   6   4      195.95      204.81      8.76 o
   0   6   4        7.61        9.74      1.11 o
   1   6   4      197.24      207.75      5.86 o
   2   6   4      425.10      417.95     18.56 o
   3   6   4      187.35      185.29      4.61 o
   4   6   4      557.49      606.79     22.62 o
   5   6   4        9.25       10.90      1.91 o
   6   6   4       21.72       25.55      1.83 o
   7   6   4       43.86       43.59      4.83 o
  -7   7   4        1.86        1.80      1.33 o
  -6   7   4      115.13      114.65      2.95 o
  -5   7   4       25.86       25.00      1.60 o
  -4   7   4      148.59      141.29      2.40 o
  -3   7   4       46.30       44.02      3.17 o
  -2   7   4       80.33       70.21      1.99 o
  -1   7   4        8.33       10.03      1.05 o
   0   7   4      390.32      365.22      7.15 o
   1   7   4        8.29        9.54      1.33 o
   2   7   4       79.85       75.18      4.53 o
   3   7   4       46.08       45.61      1.37 o
   4   7   4      148.49      147.00      6.44 o
   5   7   4       25.74       28.70      1.73 o
   6   7   4      114.33      115.51      2.14 o
   7   7   4        1.84        2.48      1.86 o
  -7   8   4        7.67        6.67      1.57 o
  -6   8   4        7.70       11.05      2.08 o
  -5   8   4       16.25       17.57      1.95 o
  -4   8   4      125.85      118.31      2.06 o
  -3   8   4        5.29        5.41      1.27 o
  -2   8   4      529.69      509.70      5.13 o
  -1   8   4      106.69      103.93      2.59 o
   0   8   4      246.99      239.02      5.83 o
   1   8   4      105.65      103.73      2.41 o
   2   8   4      528.12      537.02     18.99 o
   3   8   4        5.27        5.56      1.33 o
   4   8   4      123.77      132.22      7.32 o
   5   8   4       16.03       18.23      3.13 o
   6   8   4        7.82        9.06      1.76 o
   7   8   4        7.63        5.29      2.34 o
  -6   9   4       41.75       42.46      2.38 o
  -5   9   4       24.06       22.59      1.77 o
  -4   9   4       87.82       87.45      2.43 o
  -3   9   4       49.85       46.51      1.67 o
  -2   9   4      184.87      173.73      4.88 o
  -1   9   4       30.24       28.44      1.49 o
   0   9   4      177.09      170.65      3.80 o
   1   9   4       30.75       32.20      1.38 o
   2   9   4      182.65      178.62      7.35 o
   3   9   4       49.62       49.47      3.79 o
   4   9   4       87.22       88.95      2.08 o
   5   9   4       23.86       24.53      2.27 o
   6   9   4       41.27       44.42      2.44 o
  -5  10   4       20.63       21.78      2.18 o
  -4  10   4      168.71      173.06      3.03 o
  -3  10   4       48.63       46.83      1.99 o
  -2  10   4       28.97       29.80      1.95 o
  -1  10   4        7.39        8.58      1.19 o
   0  10   4        6.26        4.88      1.16 o
   1  10   4        7.33        8.15      1.32 o
   2  10   4       28.17       31.03      1.47 o
   3  10   4       48.13       50.16      2.08 o
   4  10   4      167.45      173.21      6.26 o
   5  10   4       20.73       21.94      2.04 o
  -4  11   4        0.11        0.78      1.52 o
  -3  11   4        8.30        7.85      1.82 o
  -2  11   4       15.81       16.53      1.78 o
  -1  11   4       15.79       13.15      1.26 o
   0  11   4        7.60        8.57      1.14 o
   1  11   4       15.68       14.49      1.52 o
   2  11   4       15.79       15.10      1.35 o
   3  11   4        8.31        7.78      1.53 o
   4  11   4        0.12        1.31      1.34 o
  -3  12   4       10.05        8.78      1.56 o
  -2  12   4       27.38       31.42      1.65 o
  -1  12   4        2.74        2.52      1.52 o
   0  12   4        1.71        2.77      1.50 o
   1  12   4        2.67        3.28      1.55 o
   2  12   4       27.14       31.07      1.80 o
   3  12   4       10.16       12.01      1.44 o
  -1  13   4        2.22        2.29      1.37 o
   0  13   4       20.22       19.02      1.55 o
   1  13   4        2.28        2.77      1.36 o
   1   0   5      864.03      902.40      6.29 o
   2   0   5     1244.54     1262.63     57.07 o
   3   0   5     1832.06     1801.83     44.25 o
   4   0   5      660.21      607.59      6.98 o
   5   0   5      298.44      283.95     10.18 o
   6   0   5       45.16       45.93      2.09 o
   7   0   5        0.26        0.15      1.57 o
   8   0   5        2.31        2.06      1.74 o
  -8   1   5       26.27       23.06      1.81 o
  -7   1   5      101.50       98.40      2.56 o
  -6   1   5      160.04      153.43      4.84 o
  -5   1   5      155.14      156.93      2.43 o
  -4   1   5       52.26       46.26      2.91 o
  -3   1   5      306.64      323.76     15.11 o
  -2   1   5      684.61      723.26     29.29 o
  -1   1   5     2149.49     2171.77     11.91 o
   0   1   5     1791.71     1969.87     11.43 o
   1   1   5     2145.20     2263.30     26.00 o
   2   1   5      683.08      715.35     19.97 o
   3   1   5      306.04      326.03     10.84 o
   4   1   5       52.25       47.00      1.83 o
   5   1   5      153.76      157.05      3.05 o
   6   1   5      158.73      153.29      3.07 o
   7   1   5      101.21       97.81      2.08 o
   8   1   5       26.27       26.27      1.58 o
  -8   2   5       13.43       11.48      1.80 o
  -7   2   5        1.17       -0.09      1.21 o
  -6   2   5       18.12       16.36      1.49 o
  -5   2   5       94.03       90.33      1.66 o
  -4   2   5      405.70      397.55      4.75 o
  -3   2   5      273.61      263.32      8.31 o
  -2   2   5     1274.21     1317.40     52.92 o
  -1   2   5      208.11      213.13      4.34 o
   0   2   5       11.39        6.21      1.45 o
   1   2   5      208.26      213.05      2.77 o
   2   2   5     1274.22     1313.22     28.67 o
   3   2   5      272.08      266.46      8.44 o
   4   2   5      401.81      399.96      4.77 o
   5   2   5       94.19       94.36      2.47 o
   6   2   5       17.94       15.83      1.99 o
   7   2   5        1.14        0.94      1.92 o
   8   2   5       13.27       13.25      2.71 o
  -8   3   5       21.30       21.73      2.27 o
  -7   3   5       10.27       12.07      1.29 o
  -6   3   5       38.29       38.19      1.32 o
  -5   3   5      133.85      127.25      1.67 o
  -4   3   5      246.03      254.01      5.40 o
  -3   3   5      134.74      138.10      7.46 o
  -2   3   5       59.56       66.10      2.39 o
  -1   3   5      242.02      255.20      8.90 o
   0   3   5     4533.83     4970.64    254.36 o
   1   3   5      246.62      263.82      6.96 o
   2   3   5       57.75       71.86      2.72 o
   3   3   5      134.12      144.39      3.00 o
   4   3   5      247.47      275.90      4.06 o
   5   3   5      133.62      134.27      2.77 o
   6   3   5       38.16       37.05      2.10 o
   7   3   5       10.27       10.74      2.05 o
   8   3   5       21.21       20.67      2.19 o
  -8   4   5        0.71        1.68      1.36 o
  -7   4   5       17.75       16.33      1.46 o
  -6   4   5        4.63        4.96      1.35 o
  -5   4   5        6.69        6.38      1.18 o
  -4   4   5      314.18      293.36      8.34 o
  -3   4   5      369.22      360.58      8.99 o
  -2   4   5     1718.85     1725.85     52.29 o
  -1   4   5      253.30      272.55     10.32 o
   0   4   5      424.14      451.58     16.61 o
   1   4   5      250.46      277.09      7.78 o
   2   4   5     1719.74     1922.32     35.16 o
   3   4   5      370.91      387.32      8.78 o
   4   4   5      313.08      308.81      4.25 o
   5   4   5        6.77        5.38      1.94 o
   6   4   5        4.82        4.85      1.96 o
   7   4   5       17.44       16.64      2.10 o
   8   4   5        0.66        0.65      1.54 o
  -8   5   5        3.27        4.22      1.66 o
  -7   5   5       11.13       10.72      1.36 o
  -6   5   5       92.27       91.04      4.57 o
  -5   5   5       55.54       56.64      1.58 o
  -4   5   5      166.13      165.79      2.26 o
  -3   5   5      122.86      128.65      5.97 o
  -2   5   5      469.33      466.26     18.23 o
  -1   5   5      191.08      186.91      8.67 o
   0   5   5       79.61       80.04      2.34 o
   1   5   5      188.43      195.26      4.96 o
   2   5   5      468.92      518.34      8.20 o
   3   5   5      121.00      128.66      5.72 o
   4   5   5      167.50      182.44      9.15 o
   5   5   5       54.50       59.32      2.38 o
   6   5   5       92.31       89.85      2.70 o
   7   5   5       11.47       12.54      2.17 o
   8   5   5        3.39        5.43      2.19 o
  -7   6   5        1.25        1.29      1.44 o
  -6   6   5       15.90       17.39      1.52 o
  -5   6   5       20.86       20.73      1.57 o
  -4   6   5       17.91       16.72      1.63 o
  -3   6   5        7.97        7.14      1.23 o
  -2   6   5      332.70      318.56     20.49 o
  -1   6   5      402.54      392.42      9.03 o
   0   6   5      954.07     1025.29     27.26 o
   1   6   5      404.95      410.08      4.01 o
   2   6   5      330.81      341.19     11.42 o
   3   6   5        7.53        8.74      1.49 o
   4   6   5       17.36       19.96      1.95 o
   5   6   5       21.49       21.01      1.72 o
   6   6   5       15.92       17.46      1.53 o
   7   6   5        1.37        3.16      1.52 o
  -7   7   5       20.25       16.76      2.63 o
  -6   7   5       10.59       12.14      1.69 o
  -5   7   5        6.14        6.79      1.56 o
  -4   7   5      153.92      144.12      2.42 o
  -3   7   5       14.32       11.86      1.34 o
  -2   7   5      221.57      205.00      4.53 o
  -1   7   5        0.35        1.92      1.48 o
   0   7   5       12.45        8.36      1.32 o
   1   7   5        0.30       -0.47      1.34 o
   2   7   5      224.35      230.90      2.55 o
   3   7   5       14.94       15.00      1.38 o
   4   7   5      153.36      154.37      2.26 o
   5   7   5        6.17        5.33      2.01 o
   6   7   5       10.34       12.22      2.16 o
   7   7   5       20.29       20.93      2.11 o
  -6   8   5       20.13       19.78      1.60 o
  -5   8   5       30.41       29.04      1.55 o
  -4   8   5        1.39        2.83      1.57 o
  -3   8   5       50.18       46.52      1.69 o
  -2   8   5      324.12      309.93      3.20 o
  -1   8   5       58.07       55.12      2.13 o
   0   8   5      603.28      588.68     10.09 o
   1   8   5       57.98       52.65      1.45 o
   2   8   5      321.60      335.63      4.48 o
   3   8   5       50.31       51.52      1.77 o
   4   8   5        1.34        2.58      1.65 o
   5   8   5       30.87       30.78      1.61 o
   6   8   5       19.89       19.81      1.90 o
  -6   9   5       23.40       25.10      5.38 o
  -5   9   5       11.94       11.28      1.71 o
  -4   9   5      125.26      122.93      6.08 o
  -3   9   5       57.84       54.53      2.31 o
  -2   9   5      188.85      176.68      4.57 o
  -1   9   5      142.63      138.54      5.25 o
   0   9   5      565.92      566.87     14.56 o
   1   9   5      142.57      137.32      2.54 o
   2   9   5      188.14      186.75      3.14 o
   3   9   5       58.14       61.45      2.07 o
   4   9   5      123.86      132.61      2.88 o
   5   9   5       11.56       11.51      2.25 o
   6   9   5       23.45       22.09      1.93 o
  -5  10   5       18.46       21.91      1.85 o
  -4  10   5        0.64        2.89      2.48 o
  -3  10   5       10.89       12.59      1.71 o
  -2  10   5      187.90      176.17      2.29 o
  -1  10   5      191.74      185.50      3.72 o
   0  10   5      180.55      188.18      5.24 o
   1  10   5      191.79      188.74      4.09 o
   2  10   5      186.43      185.75      6.26 o
   3  10   5       10.76       14.38      2.13 o
   4  10   5        0.68        2.64      2.15 o
   5  10   5       18.65       19.42      1.89 o
  -4  11   5       26.00       28.13      2.00 o
  -3  11   5       86.07       82.99      3.02 o
  -2  11   5       44.93       43.21      4.48 o
  -1  11   5        1.91        1.79      1.45 o
   0  11   5        0.08        0.23      1.28 o
   1  11   5        2.00        1.42      1.19 o
   2  11   5       45.58       45.46      2.02 o
   3  11   5       86.35       88.19      3.47 o
   4  11   5       25.69       27.45      2.12 o
  -3  12   5       10.17       10.81      1.67 o
  -2  12   5        7.77       11.80      2.28 o
  -1  12   5       36.29       36.23      1.54 o
   0  12   5       22.29       23.71      1.36 o
   1  12   5       36.30       38.35      1.54 o
   2  12   5        7.84        8.88      1.30 o
   3  12   5       10.13        8.89      2.52 o
   0   0   6     1798.02     1787.68     10.78 o
   1   0   6     3156.30     3587.17     11.17 o
   2   0   6     1801.46     1868.33     54.67 o
   3   0   6       12.59       10.50      1.55 o
   4   0   6       39.39       49.34      2.08 o
   5   0   6       54.89       56.03      1.73 o
   6   0   6      124.21      122.45      3.49 o
   7   0   6        0.11        1.02      1.54 o
   8   0   6       53.37       52.09      4.24 o
  -8   1   6       12.23       14.30      2.09 o
  -7   1   6        3.71        3.13      1.21 o
  -6   1   6       35.18       36.54      1.61 o
  -5   1   6       25.96       25.20      1.70 o
  -4   1   6      526.42      517.28     20.24 o
  -3   1   6      183.90      187.31      8.59 o
  -2   1   6      725.73      710.13     25.72 o
  -1   1   6      238.90      255.97      4.24 o
   0   1   6      334.79      343.60      5.14 o
   1   1   6      238.58      259.72      8.02 o
   2   1   6      728.18      719.10     24.30 o
   3   1   6      183.01      191.23      6.57 o
   4   1   6      526.95      524.62     20.81 o
   5   1   6       25.94       23.77      1.95 o
   6   1   6       35.05       34.26      2.08 o
   7   1   6        3.72        3.88      1.61 o
   8   1   6       12.26       13.91      1.53 o
  -8   2   6       14.49       15.24      1.83 o
  -7   2   6       27.35       26.77      1.44 o
  -6   2   6       57.61       55.44      3.09 o
  -5   2   6      134.67      133.69      1.79 o
  -4   2   6      142.38      143.83      3.57 o
  -3   2   6      446.88      445.01     21.05 o
  -2   2   6      822.95      863.76      6.78 o
  -1   2   6       35.19       30.83      2.29 o
   0   2   6     6826.92     7798.79    130.48 o
   1   2   6       36.17       34.41      1.64 o
   2   2   6      825.39      893.03     13.38 o
   3   2   6      444.73      450.45      4.02 o
   4   2   6      143.24      143.97      4.92 o
   5   2   6      133.64      131.96      3.30 o
   6   2   6       57.53       59.25      3.05 o
   7   2   6       27.15       28.56      2.08 o
   8   2   6       14.45       16.01      1.92 o
  -8   3   6        8.39       11.32      1.54 o
  -7   3   6       40.85       40.75      1.41 o
  -6   3   6        4.19        3.96      1.49 o
  -5   3   6       35.24       33.59      1.32 o
  -4   3   6      168.12      157.57      3.61 o
  -3   3   6       69.58       71.45      2.11 o
  -2   3   6     2161.16     2244.43     68.43 o
  -1   3   6      341.16      340.98      4.70 o
   0   3   6        0.60        0.53      1.33 o
   1   3   6      337.89      356.57      4.59 o
   2   3   6     2160.77     2414.72     47.66 o
   3   3   6       68.50       70.35      2.54 o
   4   3   6      169.06      160.38      3.00 o
   5   3   6       34.77       36.11      2.12 o
   6   3   6        4.08        5.54      2.63 o
   7   3   6       40.70       49.80      3.02 o
   8   3   6        8.39       11.22      2.16 o
  -8   4   6        1.10        1.55      1.37 o
  -7   4   6        2.33        1.24      1.40 o
  -6   4   6       51.38       51.49      1.71 o
  -5   4   6       20.13       21.65      1.66 o
  -4   4   6       80.61       80.00      3.83 o
  -3   4   6       94.74       80.86      1.69 o
  -2   4   6      855.46      824.26     26.33 o
  -1   4   6      258.74      229.86     11.70 o
   0   4   6     2904.52     3258.21    132.56 o
   1   4   6      257.52      245.28      9.02 o
   2   4   6      853.57      911.49      4.39 o
   3   4   6       95.06       90.14      6.50 o
   4   4   6       79.88       86.98      3.07 o
   5   4   6       19.92       19.98      2.79 o
   6   4   6       51.89       56.50      2.98 o
   7   4   6        2.26        4.18      2.06 o
   8   4   6        1.06        1.39      2.12 o
  -7   5   6        0.37        1.01      1.54 o
  -6   5   6       13.98       15.02      1.45 o
  -5   5   6       11.58        9.58      1.57 o
  -4   5   6      279.01      270.84      4.18 o
  -3   5   6       90.86       87.53      2.11 o
  -2   5   6      482.84      473.92     20.19 o
  -1   5   6       96.77       93.98      3.77 o
   0   5   6      510.14      580.26     18.44 o
   1   5   6       98.91       96.73      2.31 o
   2   5   6      485.34      505.46     13.22 o
   3   5   6       91.84       97.73      1.83 o
   4   5   6      278.70      298.28     19.02 o
   5   5   6       11.74       11.43      2.04 o
   6   5   6       13.79       14.74      2.15 o
   7   5   6        0.30        3.12      2.08 o
  -7   6   6        3.74        3.98      1.70 o
  -6   6   6       16.25       15.03      1.44 o
  -5   6   6        8.03        5.40      1.53 o
  -4   6   6      259.99      254.71      2.41 o
  -3   6   6       30.08       27.93      1.90 o
  -2   6   6      198.67      189.27     10.32 o
  -1   6   6       94.10       96.36      3.51 o
   0   6   6      655.81      622.41     18.87 o
   1   6   6       95.28       99.85      2.64 o
   2   6   6      199.23      208.22      2.39 o
   3   6   6       29.28       28.73      2.00 o
   4   6   6      261.23      277.95      4.77 o
   5   6   6        8.43        8.48      1.63 o
   6   6   6       16.05       16.68      1.73 o
   7   6   6        3.71        2.46      1.56 o
  -7   7   6        7.33        7.02      1.58 o
  -6   7   6       48.98       54.01      2.34 o
  -5   7   6       16.68       16.00      1.70 o
  -4   7   6       16.57       18.17      1.58 o
  -3   7   6       32.99       31.68      1.64 o
  -2   7   6       92.67       86.33      2.30 o
  -1   7   6        8.92       10.62      1.33 o
   0   7   6      162.77      159.08      3.96 o
   1   7   6        8.17        6.34      1.28 o
   2   7   6       93.16       93.00      4.53 o
   3   7   6       33.35       29.90      2.81 o
   4   7   6       16.45       18.38      1.63 o
   5   7   6       16.53       19.83      2.15 o
   6   7   6       49.21       51.38      3.23 o
   7   7   6        7.61        8.55      1.93 o
  -6   8   6       13.43       14.93      1.62 o
  -5   8   6       17.42       16.04      1.64 o
  -4   8   6       31.35       32.51      1.92 o
  -3   8   6      112.15      105.86      2.04 o
  -2   8   6      212.64      191.25      4.37 o
  -1   8   6      108.91      102.65      2.69 o
   0   8   6       44.19       42.96      1.49 o
   1   8   6      107.81      111.88      1.93 o
   2   8   6      211.86      211.16      4.60 o
   3   8   6      114.05      118.19      2.39 o
   4   8   6       31.78       32.85      2.79 o
   5   8   6       17.85       21.92      1.59 o
   6   8   6       13.60       12.14      2.79 o
  -6   9   6        6.80        7.20      2.37 o
  -5   9   6       24.33       22.17      1.78 o
  -4   9   6       13.99       15.79      1.48 o
  -3   9   6       46.83       48.63      1.75 o
  -2   9   6      217.73      202.12      2.76 o
  -1   9   6      154.59      156.01      2.35 o
   0   9   6       68.96       66.83      1.69 o
   1   9   6      156.83      155.66      4.55 o
   2   9   6      218.86      219.32      2.51 o
   3   9   6       47.10       48.60      1.97 o
   4   9   6       13.97       16.08      1.82 o
   5   9   6       24.48       25.84      1.91 o
   6   9   6        6.85        6.82      2.35 o
  -5  10   6       25.88       23.25      1.90 o
  -4  10   6       60.73       58.10      4.31 o
  -3  10   6      117.57      117.51      2.96 o
  -2  10   6       26.64       27.85      4.75 o
  -1  10   6       51.06       49.89      1.90 o
   0  10   6      182.25      179.68      2.32 o
   1  10   6       51.01       50.46      1.99 o
   2  10   6       26.46       29.89      2.83 o
   3  10   6      117.19      123.01      5.03 o
   4  10   6       61.06       68.73      2.46 o
   5  10   6       26.28       32.50      4.91 o
  -4  11   6       26.69       21.66      2.69 o
  -3  11   6        1.29        2.25      1.58 o
  -2  11   6        4.19        3.78      1.78 o
  -1  11   6       74.27       73.70      1.97 o
   0  11   6        9.40       10.49      1.74 o
   1  11   6       73.85       70.37      1.69 o
   2  11   6        4.26        6.04      1.73 o
   3  11   6        1.32        0.51      1.76 o
   4  11   6       26.62       22.84      1.73 o
  -2  12   6       13.89       14.39      2.35 o
  -1  12   6       13.84       15.13      1.64 o
   0  12   6       14.02       14.56      1.47 o
   1  12   6       13.73       14.90      1.49 o
   2  12   6       13.78       17.58      3.79 o
   1   0   7       11.35        9.89      1.38 o
   2   0   7        1.80        3.43      1.82 o
   3   0   7      412.23      425.19     18.01 o
   4   0   7       31.94       29.25      1.50 o
   5   0   7      140.68      122.23      8.68 o
   6   0   7       10.17        9.64      1.64 o
   7   0   7        0.74        1.23      1.65 o
   8   0   7        0.60       -0.57      2.19 o
  -8   1   7        1.80        3.23      2.21 o
  -7   1   7      117.65      123.77      2.17 o
  -6   1   7       23.46       22.94      1.58 o
  -5   1   7      189.53      186.91      9.09 o
  -4   1   7      106.33      109.88      5.27 o
  -3   1   7      371.04      382.20     11.78 o
  -2   1   7      482.54      552.99      4.39 o
  -1   1   7      520.79      591.86      6.08 o
   0   1   7       53.94       72.59      1.92 o
   1   1   7      509.87      582.90      3.55 o
   2   1   7      482.88      567.50     18.04 o
   3   1   7      369.71      369.10      8.48 o
   4   1   7      106.05      109.71      3.62 o
   5   1   7      188.77      189.44      2.95 o
   6   1   7       23.61       20.14      2.08 o
   7   1   7      117.44      127.01      4.66 o
   8   1   7        1.81        3.31      1.79 o
  -8   2   7       12.64       14.22      1.87 o
  -7   2   7        6.58        8.49      1.40 o
  -6   2   7       21.94       22.88      1.41 o
  -5   2   7      186.11      188.16      4.72 o
  -4   2   7       67.19       66.25      5.34 o
  -3   2   7      389.52      368.39     12.78 o
  -2   2   7      637.92      655.23      5.92 o
  -1   2   7     1117.43     1253.08      7.75 o
   0   2   7      172.79      269.55      3.94 o
   1   2   7     1125.43     1289.15      5.98 o
   2   2   7      636.88      670.70     10.14 o
   3   2   7      389.26      367.31     11.40 o
   4   2   7       67.72       70.01      3.62 o
   5   2   7      185.09      191.66      3.78 o
   6   2   7       21.96       23.03      2.84 o
   7   2   7        6.60        5.96      2.12 o
   8   2   7       12.69       16.41      2.27 o
  -8   3   7        5.26        4.62      1.84 o
  -7   3   7       38.47       42.34      1.58 o
  -6   3   7       34.11       34.81      2.50 o
  -5   3   7      169.75      162.18      4.20 o
  -4   3   7      194.55      183.60      6.58 o
  -3   3   7       53.31       56.70      4.43 o
  -2   3   7      178.06      156.68      3.12 o
  -1   3   7        1.78        6.21      2.61 o
   0   3   7        7.58        6.95      1.55 o
   1   3   7        2.34        5.64      1.36 o
   2   3   7      177.27      173.04      5.39 o
   3   3   7       53.18       59.72      2.98 o
   4   3   7      192.91      200.21      3.65 o
   5   3   7      171.17      173.07      3.79 o
   6   3   7       34.23       34.12      2.93 o
   7   3   7       38.19       45.48      2.45 o
   8   3   7        5.21        5.20      1.82 o
  -8   4   7       11.35       12.56      1.91 o
  -7   4   7        0.78        0.36      1.51 o
  -6   4   7       52.21       52.83      2.75 o
  -5   4   7        0.48        1.27      1.45 o
  -4   4   7       13.76       13.91      1.79 o
  -3   4   7      150.47      133.79      4.45 o
  -2   4   7      107.91      101.05      8.93 o
  -1   4   7       54.26       48.53      4.12 o
   0   4   7     1527.08     1658.69     77.53 o
   1   4   7       55.42       51.31      1.91 o
   2   4   7      107.22      106.51      3.66 o
   3   4   7      154.36      156.82      2.44 o
   4   4   7       13.60       14.55      2.73 o
   5   4   7        0.36        3.86      2.77 o
   6   4   7       51.50       53.92      2.35 o
   7   4   7        0.81        6.03      2.94 o
   8   4   7       11.43       11.55      2.47 o
  -7   5   7       15.75       13.78      1.48 o
  -6   5   7        6.13        8.30      2.01 o
  -5   5   7       19.74       20.55      1.61 o
  -4   5   7      229.93      219.11      5.85 o
  -3   5   7       42.20       40.31      1.67 o
  -2   5   7      287.01      288.63     16.33 o
  -1   5   7        8.04        6.09      1.42 o
   0   5   7       50.29       56.80      1.90 o
   1   5   7        7.26        4.57      1.33 o
   2   5   7      284.30      315.85      4.65 o
   3   5   7       42.30       43.85      1.82 o
   4   5   7      228.60      231.31      6.03 o
   5   5   7       19.81       22.03      2.03 o
   6   5   7        6.14        5.64      1.96 o
   7   5   7       15.71       17.93      2.26 o
  -7   6   7        1.44        1.29      1.74 o
  -6   6   7       96.25       90.99      3.56 o
  -5   6   7       48.88       49.76      2.11 o
  -4   6   7       47.70       48.80      2.05 o
  -3   6   7      118.62      115.04      2.41 o
  -2   6   7      494.04      436.80      3.14 o
  -1   6   7       18.09       16.28      1.14 o
   0   6   7      409.29      399.14     10.27 o
   1   6   7       18.30       16.96      1.48 o
   2   6   7      495.25      507.27      3.54 o
   3   6   7      118.63      124.23      2.45 o
   4   6   7       47.25       52.96      2.16 o
   5   6   7       48.94       53.54      3.72 o
   6   6   7       96.25      102.74      2.71 o
   7   6   7        1.47        4.48      1.76 o
  -7   7   7       17.72       14.51      1.69 o
  -6   7   7        6.68        7.22      1.76 o
  -5   7   7       53.53       48.28      1.95 o
  -4   7   7      206.76      201.35      2.37 o
  -3   7   7       27.80       29.69      1.90 o
  -2   7   7      527.61      507.35     29.80 o
  -1   7   7      258.26      265.56     11.05 o
   0   7   7      255.62      240.31      6.53 o
   1   7   7      259.66      267.73      2.49 o
   2   7   7      527.18      543.25      8.36 o
   3   7   7       27.77       33.37      2.21 o
   4   7   7      208.16      211.05      6.18 o
   5   7   7       54.02       53.17      1.76 o
   6   7   7        6.66       10.91      1.83 o
   7   7   7       17.54       16.52      2.99 o
  -6   8   7       24.06       25.58      2.29 o
  -5   8   7        4.94        6.72      1.94 o
  -4   8   7        4.30        4.15      1.40 o
  -3   8   7      145.45      137.47      5.04 o
  -2   8   7      186.85      176.08      8.21 o
  -1   8   7      164.43      182.16      7.52 o
   0   8   7     1423.40     1410.66     26.39 o
   1   8   7      164.34      179.89      4.64 o
   2   8   7      188.89      192.40      5.23 o
   3   8   7      146.22      144.55      4.98 o
   4   8   7        4.35        5.86      1.39 o
   5   8   7        4.84        3.24      1.75 o
   6   8   7       24.47       26.46      2.49 o
  -5   9   7       19.95       20.75      1.76 o
  -4   9   7      108.63      115.13      2.11 o
  -3   9   7        3.07        3.78      1.59 o
  -2   9   7       60.44       53.45      1.85 o
  -1   9   7      143.74      146.92      3.76 o
   0   9   7        0.11        1.83      1.25 o
   1   9   7      143.48      151.49      2.09 o
   2   9   7       60.59       58.17      3.33 o
   3   9   7        3.13        4.79      1.80 o
   4   9   7      109.35      119.34      3.49 o
   5   9   7       20.01       22.22      3.40 o
  -5  10   7        7.33        4.43      2.31 o
  -4  10   7       21.84       20.92      2.46 o
  -3  10   7       72.83       69.01      2.36 o
  -2  10   7      136.43      133.49      2.14 o
  -1  10   7        4.69        5.54      1.48 o
   0  10   7        0.53        0.97      1.50 o
   1  10   7        4.76        4.80      1.55 o
   2  10   7      136.75      143.31      4.97 o
   3  10   7       72.77       77.12      2.13 o
   4  10   7       22.07       23.43      2.26 o
   5  10   7        7.29        6.27      1.98 o
  -3  11   7        6.23        4.98      1.78 o
  -2  11   7       19.34       20.31      1.87 o
  -1  11   7       26.03       27.71      1.62 o
   0  11   7        5.29        8.49      1.41 o
   1  11   7       25.93       26.44      1.97 o
   2  11   7       20.03       21.54      2.07 o
   3  11   7        6.15        4.66      1.65 o
  -2  12   7        2.41        4.07      1.89 o
  -1  12   7       10.68       10.04      1.66 o
   0  12   7       60.39       62.82      2.36 o
   1  12   7       10.77        9.12      1.75 o
   2  12   7        2.57        2.96      1.95 o
   0   0   8        3.08        4.06      1.85 o
   1   0   8      229.75      255.94      4.52 o
   2   0   8      157.48      172.92      2.86 o
   3   0   8      118.09      118.43      4.95 o
   4   0   8      203.33      200.72     11.49 o
   5   0   8        0.71       -0.85      1.93 o
   6   0   8       33.06       35.34      2.11 o
   7   0   8       21.07       23.33      1.74 o
   8   0   8       39.16       38.02      2.94 o
  -8   1   8        4.05        5.22      1.79 o
  -7   1   8        4.17        6.82      1.68 o
  -6   1   8       84.64       81.27      2.18 o
  -5   1   8       15.21       15.17      1.54 o
  -4   1   8      222.62      217.94      9.08 o
  -3   1   8       57.21       63.32      4.94 o
  -2   1   8      150.13      158.32      2.81 o
  -1   1   8      117.46      137.53      3.69 o
   0   1   8      443.66      510.59      4.85 o
   1   1   8      117.02      136.47      2.04 o
   2   1   8      146.19      147.87      2.50 o
   3   1   8       55.29       59.55      4.16 o
   4   1   8      221.99      214.00     13.54 o
   5   1   8       15.08       15.01      1.97 o
   6   1   8       84.86       79.44      2.08 o
   7   1   8        4.10        5.80      2.10 o
   8   1   8        4.13        5.27      1.63 o
  -8   2   8       23.16       21.97      1.73 o
  -7   2   8        5.03        6.86      1.70 o
  -6   2   8      104.75      106.04      6.93 o
  -5   2   8       21.52       20.77      1.25 o
  -4   2   8       45.31       45.07      1.80 o
  -3   2   8       47.67       48.94      2.23 o
  -2   2   8      516.38      532.84      5.05 o
  -1   2   8      217.41      233.43      3.62 o
   0   2   8      868.00      965.21      6.78 o
   1   2   8      215.61      240.66      2.37 o
   2   2   8      513.69      569.14      9.51 o
   3   2   8       47.40       51.17      3.63 o
   4   2   8       44.75       47.23      2.31 o
   5   2   8       21.54       24.31      1.97 o
   6   2   8      103.98      109.40      3.00 o
   7   2   8        4.95        4.43      2.20 o
   8   2   8       23.22       21.68      2.23 o
  -8   3   8       57.85       54.90      1.80 o
  -7   3   8       30.49       30.22      1.65 o
  -6   3   8       26.33       27.58      1.74 o
  -5   3   8      161.71      159.91      4.39 o
  -4   3   8      160.63      155.77      4.54 o
  -3   3   8      185.55      174.03      3.53 o
  -2   3   8      390.38      401.30      4.71 o
  -1   3   8      158.61      158.18      3.05 o
   0   3   8       28.65       24.60      1.63 o
   1   3   8      157.14      165.48      2.27 o
   2   3   8      392.70      417.45      3.16 o
   3   3   8      184.18      188.54      4.16 o
   4   3   8      159.38      161.90      3.07 o
   5   3   8      160.56      173.75      3.62 o
   6   3   8       26.30       31.81      3.19 o
   7   3   8       30.55       33.61      3.09 o
   8   3   8       57.59       60.24      2.82 o
  -7   4   8       56.05       52.63      2.86 o
  -6   4   8      100.22      100.97      3.73 o
  -5   4   8       27.18       27.79      3.24 o
  -4   4   8      111.75      102.80      2.28 o
  -3   4   8      201.50      184.87      2.25 o
  -2   4   8      217.71      215.08      4.24 o
  -1   4   8      449.19      449.73     27.45 o
   0   4   8      203.44      208.47      8.27 o
   1   4   8      450.86      470.75     12.24 o
   2   4   8      217.96      231.99      4.86 o
   3   4   8      202.59      194.84     15.85 o
   4   4   8      111.23      112.35      6.11 o
   5   4   8       27.11       25.53      2.05 o
   6   4   8       99.80      105.92      2.61 o
   7   4   8       55.60       61.44      3.39 o
  -7   5   8        6.00        7.37      1.78 o
  -6   5   8       97.10       95.47      4.22 o
  -5   5   8      104.73      103.69      3.40 o
  -4   5   8      374.45      361.44      3.84 o
  -3   5   8      216.24      198.83      2.27 o
  -2   5   8      101.41       84.40      3.01 o
  -1   5   8       60.22       63.11      2.08 o
   0   5   8      156.68      155.46      4.78 o
   1   5   8       58.86       67.11      1.71 o
   2   5   8      100.02       87.11      2.04 o
   3   5   8      214.13      224.24      2.55 o
   4   5   8      375.80      400.05      3.32 o
   5   5   8      104.84      108.52      1.93 o
   6   5   8       97.51      104.74      2.45 o
   7   5   8        6.04        5.82      3.10 o
  -7   6   8        4.73        5.30      1.90 o
  -6   6   8       38.82       34.45      1.88 o
  -5   6   8        9.36        8.54      2.03 o
  -4   6   8      118.99      117.45      2.28 o
  -3   6   8        1.69        3.08      1.21 o
  -2   6   8      476.11      444.96     20.73 o
  -1   6   8      181.68      175.01     13.75 o
   0   6   8      311.23      296.35      9.65 o
   1   6   8      182.99      194.68      5.76 o
   2   6   8      477.22      496.91     11.34 o
   3   6   8        1.78        2.71      3.75 o
   4   6   8      118.85      121.67      2.10 o
   5   6   8        9.30       12.66      1.74 o
   6   6   8       39.38       39.45      2.31 o
   7   6   8        4.60        7.19      1.68 o
  -6   7   8       12.15       12.44      1.82 o
  -5   7   8       32.64       36.66      1.75 o
  -4   7   8       79.98       80.88      3.17 o
  -3   7   8       48.36       48.82      3.72 o
  -2   7   8      163.62      158.57      6.17 o
  -1   7   8       94.39       93.25      3.30 o
   0   7   8      132.75      134.71      4.88 o
   1   7   8       92.21       99.23      2.01 o
   2   7   8      165.25      169.46      6.45 o
   3   7   8       48.68       55.01      4.09 o
   4   7   8       80.97       81.39      2.05 o
   5   7   8       32.21       40.68      2.25 o
   6   7   8       12.02       13.56      1.82 o
  -6   8   8        3.04        2.88      2.02 o
  -5   8   8       45.61       44.14      1.70 o
  -4   8   8        7.55        9.15      1.57 o
  -3   8   8       15.84       14.85      2.08 o
  -2   8   8       13.54       15.90      1.44 o
  -1   8   8       50.72       50.05      1.61 o
   0   8   8        5.47        6.79      1.37 o
   1   8   8       51.70       52.90      1.70 o
   2   8   8       13.86       13.76      2.74 o
   3   8   8       15.92       19.34      2.08 o
   4   8   8        7.88        6.80      1.50 o
   5   8   8       45.52       50.68      1.83 o
   6   8   8        2.94        1.09      2.38 o
  -5   9   8        5.32        3.01      1.49 o
  -4   9   8        2.22        5.07      2.04 o
  -3   9   8       27.26       23.91      1.99 o
  -2   9   8        2.64        2.11      1.61 o
  -1   9   8        9.39       13.67      1.49 o
   0   9   8       14.72       13.30      1.50 o
   1   9   8        9.50       12.53      1.84 o
   2   9   8        2.53        5.00      2.06 o
   3   9   8       27.03       31.14      2.15 o
   4   9   8        2.25        4.25      1.81 o
   5   9   8        5.51        6.99      3.52 o
  -4  10   8       36.09       30.22      1.87 o
  -3  10   8       27.37       27.39      2.18 o
  -2  10   8       13.28       14.26      2.15 o
  -1  10   8       43.33       44.87      1.66 o
   0  10   8        6.30        7.26      1.34 o
   1  10   8       43.49       45.56      2.03 o
   2  10   8       13.69       15.39      1.56 o
   3  10   8       27.20       34.11      3.29 o
   4  10   8       36.41       35.81      1.96 o
  -3  11   8        5.28        9.64      2.25 o
  -2  11   8       24.19       19.41      2.08 o
  -1  11   8       55.69       57.00      2.08 o
   0  11   8        1.64        2.01      1.59 o
   1  11   8       55.27       57.49      2.13 o
   2  11   8       24.50       23.64      2.28 o
   3  11   8        5.25        6.00      1.57 o
   0  12   8        3.20        4.83      1.49 o
   1   0   9      111.22      120.66      2.28 o
   2   0   9        5.39        2.86      1.84 o
   3   0   9       47.03       48.05      2.15 o
   4   0   9      836.30      867.54     39.41 o
   5   0   9       30.88       28.40      2.09 o
   6   0   9       52.44       52.73      2.34 o
   7   0   9        1.82        1.33      1.67 o
   8   0   9        5.83        3.54      1.88 o
  -7   1   9        5.49        8.16      1.46 o
  -6   1   9      182.89      185.85     13.56 o
  -5   1   9       60.61       60.36      2.67 o
  -4   1   9      112.29      123.76      3.95 o
  -3   1   9      226.54      224.77      9.58 o
  -2   1   9       66.51       64.05      2.52 o
  -1   1   9        4.59        5.08      1.94 o
   0   1   9        0.33        5.38      1.70 o
   1   1   9        4.51        4.22      1.87 o
   2   1   9       66.16       66.12      2.03 o
   3   1   9      227.43      222.90      4.56 o
   4   1   9      111.08      121.10      2.61 o
   5   1   9       60.87       61.67      2.83 o
   6   1   9      183.40      173.75      3.28 o
   7   1   9        5.56        6.21      3.03 o
  -7   2   9       19.59       17.51      1.55 o
  -6   2   9      151.09      153.91      4.08 o
  -5   2   9        8.92        8.01      1.95 o
  -4   2   9      123.14      123.49      2.63 o
  -3   2   9      101.06       94.33      3.14 o
  -2   2   9      164.78      168.75      3.67 o
  -1   2   9       47.98       43.65      2.35 o
   0   2   9        1.00        0.29      1.51 o
   1   2   9       48.57       44.56      1.43 o
   2   2   9      164.09      166.86      2.04 o
   3   2   9      100.84       97.74      4.45 o
   4   2   9      123.35      119.01      7.21 o
   5   2   9        8.76       10.03      1.89 o
   6   2   9      151.73      163.70      3.90 o
   7   2   9       19.80       17.86      2.31 o
  -7   3   9       23.61       21.85      1.42 o
  -6   3   9      146.54      153.96      5.34 o
  -5   3   9       90.05       90.45      2.42 o
  -4   3   9       61.63       58.25      2.01 o
  -3   3   9       13.30       10.81      2.66 o
  -2   3   9       46.63       45.37      2.20 o
  -1   3   9        3.99        5.82      2.66 o
   0   3   9      342.78      363.25      4.01 o
   1   3   9        4.19        4.93      1.49 o
   2   3   9       46.94       47.44      1.52 o
   3   3   9       13.79       11.35      1.27 o
   4   3   9       61.55       61.20      3.02 o
   5   3   9       91.01      100.15      3.35 o
   6   3   9      145.91      159.85      3.74 o
   7   3   9       23.93       23.31      3.21 o
  -7   4   9        1.12        1.62      1.50 o
  -6   4   9       10.80       13.20      4.04 o
  -5   4   9       22.77       24.95      1.96 o
  -4   4   9      473.87      469.50      3.41 o
  -3   4   9       16.73       14.84      1.87 o
  -2   4   9      428.16      401.13     22.36 o
  -1   4   9      352.62      345.15      4.33 o
   0   4   9      105.41      108.00      3.07 o
   1   4   9      352.24      349.70      2.49 o
   2   4   9      426.85      438.75      5.88 o
   3   4   9       16.49       16.44      1.69 o
   4   4   9      473.98      518.92      6.70 o
   5   4   9       23.25       24.69      3.00 o
   6   4   9       10.62       16.89      3.00 o
   7   4   9        1.19        0.79      2.29 o
  -7   5   9       10.46       10.60      3.48 o
  -6   5   9       67.72       63.80      3.21 o
  -5   5   9       58.77       58.74      1.91 o
  -4   5   9      140.44      133.70      2.65 o
  -3   5   9      185.54      172.79      8.03 o
  -2   5   9      108.51      107.90      3.48 o
  -1   5   9       46.79       41.23      2.13 o
   0   5   9      210.47      211.12     10.28 o
   1   5   9       47.28       44.96      1.42 o
   2   5   9      108.25      122.71      3.85 o
   3   5   9      185.80      187.50      2.88 o
   4   5   9      139.51      145.27      2.30 o
   5   5   9       58.13       61.29      1.89 o
   6   5   9       68.04       73.00      2.42 o
   7   5   9       10.56       11.52      2.05 o
  -6   6   9       31.16       28.29      2.04 o
  -5   6   9       47.29       44.23      2.51 o
  -4   6   9        2.06        2.44      1.57 o
  -3   6   9      169.06      163.77      7.80 o
  -2   6   9      106.28       96.37      3.59 o
  -1   6   9      307.13      278.31     16.77 o
   0   6   9        4.63        2.23      1.32 o
   1   6   9      304.77      297.35     11.36 o
   2   6   9      106.94      112.66      4.37 o
   3   6   9      167.94      176.23      5.83 o
   4   6   9        2.19        1.94      1.69 o
   5   6   9       46.78       49.57      2.10 o
   6   6   9       31.05       30.53      3.30 o
  -6   7   9       17.01       14.86      1.92 o
  -5   7   9       50.07       45.59      2.91 o
  -4   7   9       80.77       82.57      2.26 o
  -3   7   9      118.43      111.59      3.30 o
  -2   7   9       26.32       21.96      1.43 o
  -1   7   9        1.08        0.79      1.84 o
   0   7   9        7.05        7.67      1.27 o
   1   7   9        1.14        1.76      1.63 o
   2   7   9       25.71       26.90      1.51 o
   3   7   9      116.54      121.14      6.86 o
   4   7   9       81.21       89.76      2.72 o
   5   7   9       49.76       51.14      1.96 o
   6   7   9       17.36       18.43      2.39 o
  -5   8   9        0.55        1.47      2.16 o
  -4   8   9        8.07        7.76      1.64 o
  -3   8   9       18.80       19.64      2.01 o
  -2   8   9        9.53       10.29      2.01 o
  -1   8   9       88.44       91.88      2.80 o
   0   8   9       20.52       21.71      1.75 o
   1   8   9       88.84      101.02      2.85 o
   2   8   9        9.57       11.41      1.69 o
   3   8   9       18.67       18.30      3.61 o
   4   8   9        8.26        9.03      1.74 o
   5   8   9        0.54        2.37      1.81 o
  -5   9   9       16.97       19.18      2.32 o
  -4   9   9       20.97       20.68      1.62 o
  -3   9   9       31.28       34.31      2.11 o
  -2   9   9       23.24       22.51      1.54 o
  -1   9   9       50.28       47.74      1.99 o
   0   9   9       23.76       23.98      1.55 o
   1   9   9       49.64       54.11      1.79 o
   2   9   9       23.52       23.66      1.96 o
   3   9   9       31.50       36.52      1.87 o
   4   9   9       20.70       26.28      1.66 o
   5   9   9       16.78       19.28      2.45 o
  -4  10   9        7.86        9.56      2.22 o
  -3  10   9       24.18       20.91      1.85 o
  -2  10   9       26.61       26.40      1.82 o
  -1  10   9       60.03       58.27      1.98 o
   0  10   9       13.91       14.26      1.39 o
   1  10   9       60.02       63.74      1.90 o
   2  10   9       26.40       25.29      2.27 o
   3  10   9       24.30       27.72      2.93 o
   4  10   9        7.79        8.94      1.66 o
  -2  11   9       39.17       37.08      3.69 o
  -1  11   9       14.00       13.09      1.94 o
   0  11   9       20.12       22.83      1.69 o
   1  11   9       13.81       16.56      1.84 o
   2  11   9       39.06       39.57      3.45 o
   0   0  10      306.84      291.46      4.45 o
   1   0  10     1672.96     1704.94     24.96 o
   2   0  10      463.12      475.92      5.56 o
   3   0  10       24.47       20.34      2.09 o
   4   0  10      107.11      112.85      6.46 o
   5   0  10        5.84        5.56      2.01 o
   6   0  10       64.45       64.83      6.32 o
   7   0  10        0.02        0.53      2.16 o
  -7   1  10       10.24        9.68      1.58 o
  -6   1  10       25.61       25.40      2.25 o
  -5   1  10       13.09       14.06      1.76 o
  -4   1  10       52.91       50.30      3.71 o
  -3   1  10      290.60      274.44      9.49 o
  -2   1  10       59.00       55.78      3.10 o
  -1   1  10      232.46      232.21      4.20 o
   0   1  10       36.21       27.92      1.55 o
   1   1  10      231.85      236.06      2.97 o
   2   1  10       59.35       62.19      2.23 o
   3   1  10      289.62      280.58      9.89 o
   4   1  10       52.98       53.75      2.29 o
   5   1  10       13.84       12.37      2.08 o
   6   1  10       25.78       25.04      2.49 o
   7   1  10       10.20       10.30      2.31 o
  -7   2  10       23.31       22.32      2.20 o
  -6   2  10       16.85       18.55      1.73 o
  -5   2  10       48.19       51.76      2.33 o
  -4   2  10       60.72       59.86      2.35 o
  -3   2  10       92.09       93.32      3.23 o
  -2   2  10       22.82       19.94      2.84 o
  -1   2  10     1018.17      977.58      6.37 o
   0   2  10      222.06      234.06      2.76 o
   1   2  10     1018.57     1016.37      7.43 o
   2   2  10       22.60       23.54      1.79 o
   3   2  10       92.64       92.42      4.34 o
   4   2  10       61.43       58.40      1.98 o
   5   2  10       48.11       47.12      2.45 o
   6   2  10       16.96       21.88      3.17 o
   7   2  10       24.08       24.56      2.49 o
  -7   3  10        8.96        9.37      1.80 o
  -6   3  10        2.91        2.67      1.33 o
  -5   3  10       54.43       48.38      4.62 o
  -4   3  10        4.44        7.92      2.59 o
  -3   3  10      459.21      465.60      4.41 o
  -2   3  10       17.47       16.45      2.15 o
  -1   3  10      240.88      234.14      3.39 o
   0   3  10        0.14        0.92      2.87 o
   1   3  10      239.32      248.08      2.30 o
   2   3  10       17.85       19.16      1.50 o
   3   3  10      459.60      492.48     12.73 o
   4   3  10        4.37        5.94      1.65 o
   5   3  10       54.96       59.07      3.33 o
   6   3  10        2.94        1.57      2.12 o
   7   3  10        8.98        8.80      2.40 o
  -7   4  10       56.93       56.44      2.54 o
  -6   4  10       41.29       38.55      1.90 o
  -5   4  10       33.71       33.38      1.56 o
  -4   4  10       87.69       81.82      2.80 o
  -3   4  10       52.18       48.44      1.89 o
  -2   4  10      147.48      141.08      2.88 o
  -1   4  10      695.48      705.63      5.11 o
   0   4  10      123.10      119.10      3.42 o
   1   4  10      696.00      733.25      3.48 o
   2   4  10      148.45      140.91      2.05 o
   3   4  10       52.12       55.89      2.19 o
   4   4  10       87.95       90.53      2.38 o
   5   4  10       33.51       36.48      1.66 o
   6   4  10       41.34       41.79      2.59 o
   7   4  10       56.92       55.25      2.82 o
  -6   5  10       93.19       87.19      2.12 o
  -5   5  10      116.95      112.17      6.36 o
  -4   5  10       38.98       34.34      2.55 o
  -3   5  10      132.09      132.97      1.98 o
  -2   5  10      110.44      105.44      4.17 o
  -1   5  10       42.79       41.16      2.24 o
   0   5  10      368.86      350.30      8.43 o
   1   5  10       43.63       44.13      1.36 o
   2   5  10      110.31      115.01      7.61 o
   3   5  10      130.21      145.20      2.88 o
   4   5  10       38.83       37.38      1.61 o
   5   5  10      116.77      123.85      2.76 o
   6   5  10       92.69       96.15      2.25 o
  -6   6  10        9.30        8.62      1.91 o
  -5   6  10       18.03       16.87      2.08 o
  -4   6  10      220.23      215.42     13.44 o
  -3   6  10       34.99       34.01      1.74 o
  -2   6  10      169.82      157.46     10.88 o
  -1   6  10       64.85       64.78      3.99 o
   0   6  10      269.71      241.99      9.70 o
   1   6  10       63.23       65.23      1.62 o
   2   6  10      169.24      171.18      2.30 o
   3   6  10       34.98       41.26      4.43 o
   4   6  10      219.34      231.64      2.62 o
   5   6  10       17.64       23.04      2.19 o
   6   6  10        9.42        7.08      1.58 o
  -6   7  10       26.74       24.13      1.75 o
  -5   7  10        5.56        8.78      2.13 o
  -4   7  10        3.54        4.77      2.37 o
  -3   7  10       10.02       11.72      1.66 o
  -2   7  10       91.93       83.67      1.98 o
  -1   7  10        6.61        8.95      1.94 o
   0   7  10       44.77       39.81      1.51 o
   1   7  10        6.41        6.51      1.59 o
   2   7  10       90.63       90.30      3.68 o
   3   7  10       10.04       11.84      1.98 o
   4   7  10        3.63        5.08      1.74 o
   5   7  10        5.58        6.97      1.82 o
   6   7  10       26.62       28.88      2.08 o
  -5   8  10        4.52        2.49      1.85 o
  -4   8  10       31.52       32.68      2.21 o
  -3   8  10       12.75       12.35      2.33 o
  -2   8  10       33.99       33.35      2.11 o
  -1   8  10       29.50       29.38      2.13 o
   0   8  10        2.79        3.62      1.42 o
   1   8  10       29.95       31.90      1.96 o
   2   8  10       34.68       33.28      2.17 o
   3   8  10       12.77       15.80      3.58 o
   4   8  10       31.38       37.21      2.36 o
   5   8  10        4.42        4.23      1.95 o
  -4   9  10       10.18        8.55      1.83 o
  -3   9  10       11.47       11.39      1.50 o
  -2   9  10       24.52       24.77      1.85 o
  -1   9  10        4.22        3.71      1.67 o
   0   9  10       52.41       55.21      1.84 o
   1   9  10        4.20        3.68      1.38 o
   2   9  10       24.71       25.05      2.81 o
   3   9  10       11.33       13.15      1.79 o
   4   9  10       10.25        9.50      1.69 o
  -3  10  10        1.21        1.24      1.84 o
  -2  10  10       78.83       74.88      2.50 o
  -1  10  10        5.06        5.22      1.84 o
   0  10  10        0.17        1.23      1.53 o
   1  10  10        5.03        2.96      1.75 o
   2  10  10       78.62       84.30      1.91 o
   3  10  10        1.21       -0.22      1.82 o
  -1  11  10        1.16        2.00      1.88 o
   0  11  10      111.23      101.88      4.16 o
   1  11  10        1.16        1.51      1.91 o
   1   0  11      194.74      183.51      2.54 o
   2   0  11     1490.37     1490.66      9.00 o
   3   0  11      179.03      175.28      2.69 o
   4   0  11      131.26      129.97      3.82 o
   5   0  11        4.52        3.84      1.92 o
   6   0  11        3.28        6.13      1.80 o
   7   0  11       28.77       30.10      2.54 o
  -7   1  11        9.99        8.26      1.44 o
  -6   1  11       49.39       54.79      3.33 o
  -5   1  11      159.36      154.91      8.29 o
  -4   1  11      251.36      255.15      6.33 o
  -3   1  11      164.55      160.54      3.78 o
  -2   1  11      178.74      188.91      3.40 o
  -1   1  11       65.64       60.37      1.91 o
   0   1  11     1319.03     1379.97      5.59 o
   1   1  11       65.87       61.33      2.25 o
   2   1  11      176.82      194.15      2.07 o
   3   1  11      163.98      164.40      7.34 o
   4   1  11      250.65      240.95      3.46 o
   5   1  11      158.80      153.63     10.20 o
   6   1  11       49.68       52.57      2.15 o
   7   1  11       10.24        8.66      3.33 o
  -7   2  11        7.16        8.02      1.53 o
  -6   2  11        9.26       10.56      1.76 o
  -5   2  11       39.00       37.55      2.76 o
  -4   2  11      310.68      299.67      3.97 o
  -3   2  11      135.67      137.83      3.51 o
  -2   2  11      354.44      342.50      4.38 o
  -1   2  11       99.59       93.39      2.70 o
   0   2  11      154.49      162.65      2.63 o
   1   2  11       98.89       95.52      2.13 o
   2   2  11      352.47      358.92      8.49 o
   3   2  11      135.78      138.53      3.78 o
   4   2  11      309.97      321.71     17.81 o
   5   2  11       39.49       41.76      2.25 o
   6   2  11        9.29       12.31      3.00 o
   7   2  11        7.04        6.72      2.20 o
  -7   3  11       10.14        9.27      1.76 o
  -6   3  11      102.86      102.47      3.89 o
  -5   3  11        7.03        6.93      1.47 o
  -4   3  11       16.63       15.64      2.82 o
  -3   3  11        9.10        7.26      2.06 o
  -2   3  11      346.37      346.75      3.90 o
  -1   3  11        3.62        5.41      1.89 o
   0   3  11      423.80      419.15      5.05 o
   1   3  11        3.32        3.74      1.59 o
   2   3  11      348.38      356.67      2.49 o
   3   3  11        8.71        7.25      1.42 o
   4   3  11       16.96       17.54      1.57 o
   5   3  11        6.72        7.92      2.24 o
   6   3  11      101.99      108.78      3.58 o
   7   3  11       10.13       11.64      3.47 o
  -6   4  11       16.31       16.46      1.59 o
  -5   4  11       30.20       28.73      2.08 o
  -4   4  11      100.76       96.13      3.69 o
  -3   4  11       13.31       14.63      1.91 o
  -2   4  11      260.02      253.89      3.55 o
  -1   4  11      304.69      297.01      4.18 o
   0   4  11       88.68       91.14      3.30 o
   1   4  11      306.88      297.30      2.49 o
   2   4  11      259.65      265.89      2.92 o
   3   4  11       13.76       13.62      1.58 o
   4   4  11       99.63      103.69      2.57 o
   5   4  11       30.54       31.29      2.17 o
   6   4  11       16.08       17.41      2.30 o
  -6   5  11       13.65       12.35      1.85 o
  -5   5  11        3.54        5.28      1.43 o
  -4   5  11       13.65        9.55      1.91 o
  -3   5  11      104.03       93.71      3.00 o
  -2   5  11      125.30      121.64      5.85 o
  -1   5  11       87.97       85.08      4.88 o
   0   5  11       40.55       51.45      3.92 o
   1   5  11       86.81       91.02      2.97 o
   2   5  11      123.65      126.74      3.47 o
   3   5  11      104.91      100.97      4.06 o
   4   5  11       13.41       12.20      1.63 o
   5   5  11        3.39        5.60      1.52 o
   6   5  11       13.69       17.99      2.33 o
  -6   6  11        8.51        5.72      1.87 o
  -5   6  11       15.73       15.13      2.76 o
  -4   6  11       29.23       30.19      2.13 o
  -3   6  11       68.85       68.51      1.75 o
  -2   6  11       40.07       33.13      1.76 o
  -1   6  11      224.15      219.41     17.39 o
   0   6  11        1.60        1.60      1.88 o
   1   6  11      224.00      225.92      5.24 o
   2   6  11       39.22       34.83      1.96 o
   3   6  11       68.86       73.55      4.65 o
   4   6  11       28.76       30.89      1.67 o
   5   6  11       16.08       20.68      2.26 o
   6   6  11        8.34        6.90      1.63 o
  -5   7  11       18.43       19.53      2.33 o
  -4   7  11        7.24        8.11      1.80 o
  -3   7  11       46.29       46.31      1.65 o
  -2   7  11       61.54       58.85      6.08 o
  -1   7  11       83.58       79.52      4.48 o
   0   7  11       13.75       10.58      1.29 o
   1   7  11       84.29       88.27      2.69 o
   2   7  11       61.93       59.94      2.29 o
   3   7  11       46.37       51.64      2.26 o
   4   7  11        7.05        4.39      2.23 o
   5   7  11       18.49       17.86      1.61 o
  -4   8  11        6.31        6.37      2.25 o
  -3   8  11       11.62       12.09      2.16 o
  -2   8  11       23.04       25.90      2.11 o
  -1   8  11      102.39       97.92      4.29 o
   0   8  11      179.56      176.17      6.51 o
   1   8  11      102.74      102.46      1.76 o
   2   8  11       22.95       30.95      2.23 o
   3   8  11       11.69       12.84      2.24 o
   4   8  11        6.41        6.00      1.58 o
  -4   9  11       35.48       30.15      2.27 o
  -3   9  11       38.30       35.91      1.91 o
  -2   9  11       13.90       13.90      1.56 o
  -1   9  11       26.05       26.01      2.24 o
   0   9  11       16.88       20.17      1.61 o
   1   9  11       25.84       27.94      3.29 o
   2   9  11       13.97       15.85      1.61 o
   3   9  11       38.57       36.36      2.00 o
   4   9  11       35.63       40.43      9.22 o
  -2  10  11       15.45       15.79      1.89 o
  -1  10  11       38.61       37.68      6.07 o
   0  10  11       10.77       13.03      1.97 o
   1  10  11       38.50       36.97      2.33 o
   2  10  11       15.47       20.66      1.90 o
   0   0  12     1174.13     1208.60      7.36 o
   1   0  12       29.29       32.23      2.32 o
   2   0  12      465.49      452.98      3.44 o
   3   0  12       88.41       92.82      3.53 o
   4   0  12       35.32       34.46      2.21 o
   5   0  12       34.04       33.47      2.25 o
   6   0  12       43.76       47.32      5.55 o
  -6   1  12        2.65        3.29      1.83 o
  -5   1  12       24.99       26.49      2.27 o
  -4   1  12      144.13      149.37      3.72 o
  -3   1  12       64.91       62.74      3.30 o
  -2   1  12      649.56      658.15      5.94 o
  -1   1  12       25.43       27.63      3.88 o
   0   1  12      400.00      431.81      3.31 o
   1   1  12       25.28       29.24      2.21 o
   2   1  12      648.16      671.45      7.50 o
   3   1  12       66.27       63.96      4.03 o
   4   1  12      143.44      139.15      2.47 o
   5   1  12       25.13       23.61      2.22 o
   6   1  12        2.73        2.86      2.21 o
  -6   2  12        3.08        4.12      1.44 o
  -5   2  12       15.02       14.21      3.09 o
  -4   2  12       54.19       52.95      3.24 o
  -3   2  12       62.67       66.68      3.30 o
  -2   2  12      237.27      237.45      3.48 o
  -1   2  12      120.02      113.55      3.42 o
   0   2  12     1458.95     1444.36     22.33 o
   1   2  12      121.20      116.61      3.20 o
   2   2  12      235.71      251.19      3.96 o
   3   2  12       62.59       58.58      1.71 o
   4   2  12       54.37       54.10      3.72 o
   5   2  12       15.39       13.45      1.83 o
   6   2  12        3.12        4.11      2.20 o
  -6   3  12       55.38       50.11      1.84 o
  -5   3  12       42.64       38.18      2.99 o
  -4   3  12       33.06       29.62      2.12 o
  -3   3  12      200.43      189.85      3.12 o
  -2   3  12      268.67      264.22      3.51 o
  -1   3  12       21.75       27.93      2.19 o
   0   3  12       84.88       79.07      3.25 o
   1   3  12       22.22       24.80      2.17 o
   2   3  12      271.71      267.27      2.38 o
   3   3  12      202.19      199.19      5.68 o
   4   3  12       32.71       37.07      1.55 o
   5   3  12       43.09       44.68      2.75 o
   6   3  12       55.16       58.19      3.67 o
  -6   4  12       13.62       15.91      3.75 o
  -5   4  12       22.08       17.41      1.50 o
  -4   4  12      146.60      138.31      2.21 o
  -3   4  12        0.04        1.06      1.92 o
  -2   4  12      150.16      136.49      3.58 o
  -1   4  12      139.13      144.64      3.53 o
   0   4  12       27.72       24.91      2.43 o
   1   4  12      138.77      138.18      4.03 o
   2   4  12      149.29      141.76      3.49 o
   3   4  12        0.03        0.47      1.77 o
   4   4  12      147.65      155.03      2.57 o
   5   4  12       22.54       25.08      2.33 o
   6   4  12       13.64       12.87      3.69 o
  -6   5  12        8.19        9.45      1.86 o
  -5   5  12        9.27        9.80      1.53 o
  -4   5  12       19.84       18.31      2.05 o
  -3   5  12       73.24       66.27      3.09 o
  -2   5  12       13.65       14.44      2.01 o
  -1   5  12      121.02      112.80      2.39 o
   0   5  12      421.81      372.79     34.55 o
   1   5  12      122.40      124.91      4.02 o
   2   5  12       14.28       14.95      1.34 o
   3   5  12       73.99       74.25      3.84 o
   4   5  12       19.53       21.99      2.57 o
   5   5  12        9.06        9.46      1.84 o
   6   5  12        8.24       11.12      2.60 o
  -5   6  12       18.57       16.24      1.58 o
  -4   6  12       19.01       20.30      2.09 o
  -3   6  12        4.57        4.92      1.65 o
  -2   6  12       55.60       52.55      5.07 o
  -1   6  12       66.46       54.51      2.61 o
   0   6  12      129.95      134.18     11.44 o
   1   6  12       65.84       61.77      2.54 o
   2   6  12       55.29       57.70      1.73 o
   3   6  12        4.40        4.20      1.48 o
   4   6  12       19.02       23.74      2.35 o
   5   6  12       18.85       19.20      1.68 o
  -5   7  12       22.08       20.97      4.28 o
  -4   7  12       33.69       35.47      5.16 o
  -3   7  12       55.20       48.47      2.53 o
  -2   7  12       71.56       69.93      6.52 o
  -1   7  12       32.91       29.57      4.21 o
   0   7  12        0.32        0.75      1.62 o
   1   7  12       33.32       33.33      2.12 o
   2   7  12       71.80       71.28      2.02 o
   3   7  12       55.48       56.59      5.77 o
   4   7  12       34.05       40.38      2.47 o
   5   7  12       22.10       23.12      2.02 o
  -4   8  12       32.40       28.75      3.80 o
  -3   8  12       56.08       52.55      2.42 o
  -2   8  12       10.41        8.53      1.53 o
  -1   8  12       36.13       34.83      3.14 o
   0   8  12        0.01        1.25      1.67 o
   1   8  12       36.01       36.24      1.96 o
   2   8  12       10.79       13.18      1.78 o
   3   8  12       56.27       56.71      4.67 o
   4   8  12       32.48       32.16      3.33 o
  -3   9  12        0.66        0.22      1.88 o
  -2   9  12        4.00        4.14      1.74 o
  -1   9  12       23.75       22.87      1.92 o
   0   9  12       23.12       22.49      1.98 o
   1   9  12       23.81       19.62      2.01 o
   2   9  12        4.12        4.68      1.68 o
   3   9  12        0.64        3.00      2.32 o
  -1  10  12        7.88       10.16      1.93 o
   0  10  12        0.02        0.13      2.46 o
   1  10  12        7.91        8.62      1.93 o
   1   0  13       28.64       23.76      1.53 o
   2   0  13       26.96       28.35      1.80 o
   3   0  13       55.77       51.47      2.56 o
   4   0  13        1.97        3.84      1.98 o
   5   0  13       25.46       27.10      2.28 o
   6   0  13       51.62       51.27      2.64 o
  -6   1  13        8.97       11.32      2.28 o
  -5   1  13       54.56       55.37      2.19 o
  -4   1  13       59.19       55.67      3.30 o
  -3   1  13       55.97       57.28      3.21 o
  -2   1  13      186.83      181.80      3.92 o
  -1   1  13       90.16       93.99      3.28 o
   0   1  13       44.08       45.99      1.94 o
   1   1  13       93.11       95.60      2.51 o
   2   1  13      186.71      181.24      4.26 o
   3   1  13       56.21       57.24      1.86 o
   4   1  13       58.95       54.22      2.40 o
   5   1  13       54.87       55.52      2.55 o
   6   1  13        9.01        9.26      2.26 o
  -6   2  13       20.29       17.27      1.65 o
  -5   2  13       37.85       37.36      2.57 o
  -4   2  13      198.45      203.60      4.02 o
  -3   2  13       49.49       44.95      2.57 o
  -2   2  13       76.53       69.08      2.57 o
  -1   2  13      125.49      122.51      2.22 o
   0   2  13      525.66      500.99      6.04 o
   1   2  13      123.72      125.89      4.79 o
   2   2  13       75.96       74.60      2.38 o
   3   2  13       50.40       48.31      1.55 o
   4   2  13      198.42      195.79      5.30 o
   5   2  13       38.23       38.69      2.89 o
   6   2  13       20.29       19.02      2.42 o
  -6   3  13        4.33        7.20      1.89 o
  -5   3  13       22.73       20.89      1.88 o
  -4   3  13       82.36       83.91      3.44 o
  -3   3  13        7.91        9.12      3.02 o
  -2   3  13      273.71      256.83      4.16 o
  -1   3  13       13.87       12.82      2.82 o
   0   3  13        2.08        1.14      2.00 o
   1   3  13       14.67       14.57      1.56 o
   2   3  13      273.71      249.04      9.30 o
   3   3  13        7.98        6.27      1.26 o
   4   3  13       82.13       84.60      2.54 o
   5   3  13       22.92       21.87      1.54 o
   6   3  13        4.37        4.83      1.98 o
  -5   4  13       20.90       22.88      2.24 o
  -4   4  13       64.21       58.29      2.77 o
  -3   4  13       38.34       38.02      2.98 o
  -2   4  13       83.08       78.12      3.32 o
  -1   4  13       32.69       23.08      2.13 o
   0   4  13      119.41      107.91      2.49 o
   1   4  13       32.02       28.15      2.27 o
   2   4  13       83.37       87.16      2.06 o
   3   4  13       38.14       40.40      1.74 o
   4   4  13       64.52       66.70      1.97 o
   5   4  13       20.61       18.53      2.64 o
  -5   5  13       45.94       41.05      2.52 o
  -4   5  13       27.60       27.38      1.86 o
  -3   5  13        2.89        3.39      2.29 o
  -2   5  13       17.46       14.98      2.00 o
  -1   5  13      103.04       86.87      7.64 o
   0   5  13        0.04        2.45      3.12 o
   1   5  13      103.61       92.62      4.07 o
   2   5  13       18.01       16.98      1.36 o
   3   5  13        2.89        3.06      1.39 o
   4   5  13       27.79       28.83      1.94 o
   5   5  13       45.71       46.86      1.81 o
  -5   6  13       13.03       10.98      2.23 o
  -4   6  13        7.46        9.16      2.21 o
  -3   6  13      144.06      130.76      6.48 o
  -2   6  13       29.66       25.73      2.05 o
  -1   6  13       52.57       54.06      3.14 o
   0   6  13       59.07       54.62      2.91 o
   1   6  13       52.24       54.30      2.51 o
   2   6  13       29.23       30.52      4.58 o
   3   6  13      143.77      141.29      6.80 o
   4   6  13        7.36        8.31      1.61 o
   5   6  13       12.97       14.42      2.02 o
  -4   7  13       40.91       39.10      4.91 o
  -3   7  13       12.58       10.59      2.23 o
  -2   7  13       19.99       20.22      5.47 o
  -1   7  13       98.56       99.68     11.75 o
   0   7  13        0.81       -1.96      2.04 o
   1   7  13       98.50       97.33      1.93 o
   2   7  13       19.97       22.37      2.22 o
   3   7  13       12.55       13.51      1.69 o
   4   7  13       40.94       43.92      2.01 o
  -3   8  13       20.71       20.25      1.94 o
  -2   8  13       69.86       76.45      9.44 o
  -1   8  13       28.06       23.67      1.67 o
   0   8  13       47.73       49.63      2.01 o
   1   8  13       28.16       27.52      2.02 o
   2   8  13       70.32       78.65      5.70 o
   3   8  13       20.66       18.43      1.74 o
  -1   9  13       19.28       19.01      2.75 o
   0   9  13       11.30        8.46      1.96 o
   1   9  13       19.27       19.41      1.62 o
   0   0  14      457.79      459.72      4.61 o
   1   0  14      251.93      242.16      3.51 o
   2   0  14       87.28       84.89      2.16 o
   3   0  14       10.55        9.64      1.72 o
   4   0  14        7.98        8.06      3.16 o
   5   0  14        1.20        2.12      2.19 o
  -5   1  14       11.72       12.27      3.28 o
  -4   1  14      168.67      160.58      3.49 o
  -3   1  14       19.97       20.08      3.14 o
  -2   1  14      124.17      116.77      2.05 o
  -1   1  14        9.27        9.47      1.72 o
   0   1  14       12.96       11.73      1.71 o
   1   1  14        9.31       10.62      2.15 o
   2   1  14      123.86      120.41      3.08 o
   3   1  14       19.98       19.13      1.83 o
   4   1  14      169.25      168.59      5.30 o
   5   1  14       11.72       11.89      2.33 o
  -5   2  14       15.25       14.83      3.33 o
  -4   2  14        9.08       10.56      2.40 o
  -3   2  14       84.54       83.06      3.44 o
  -2   2  14      126.53      138.89      3.69 o
  -1   2  14       18.75       19.36      1.77 o
   0   2  14       34.96       41.32      2.20 o
   1   2  14       19.03       16.86      1.75 o
   2   2  14      126.99      133.13      2.96 o
   3   2  14       85.23       86.24      3.82 o
   4   2  14        9.28       10.22      1.78 o
   5   2  14       15.49       16.47      1.98 o
  -5   3  14       22.84       20.86      1.61 o
  -4   3  14       95.85       92.76      3.65 o
  -3   3  14       16.29       15.48      2.17 o
  -2   3  14       51.79       45.88      2.98 o
  -1   3  14       20.43       20.74      1.55 o
   0   3  14       34.12       30.05      2.53 o
   1   3  14       20.32       18.45      2.28 o
   2   3  14       53.25       49.72      3.03 o
   3   3  14       16.60       15.18      1.42 o
   4   3  14       97.02       96.67      2.53 o
   5   3  14       23.07       24.11      1.66 o
  -5   4  14       13.30       13.82      1.87 o
  -4   4  14        7.65        6.89      1.81 o
  -3   4  14        4.80        5.27      2.15 o
  -2   4  14       23.34       21.28      3.02 o
  -1   4  14       47.68       44.43      1.70 o
   0   4  14       79.39       83.98      2.49 o
   1   4  14       48.42       48.11      2.79 o
   2   4  14       23.73       24.23      1.58 o
   3   4  14        5.10        5.43      1.36 o
   4   4  14        7.48        7.18      1.80 o
   5   4  14       13.41       14.85      5.65 o
  -4   5  14        4.32        6.60      1.79 o
  -3   5  14        9.55        9.54      2.05 o
  -2   5  14       53.19       52.29      1.90 o
  -1   5  14        1.66        1.41      2.04 o
   0   5  14        0.37       -0.20      1.66 o
   1   5  14        1.47        1.86      1.45 o
   2   5  14       52.65       56.12      2.46 o
   3   5  14        9.45       13.09      2.16 o
   4   5  14        4.40        7.42      1.83 o
  -4   6  14       25.46       23.28      1.97 o
  -3   6  14       43.66       41.59      2.35 o
  -2   6  14       28.23       30.18      1.91 o
  -1   6  14       16.26       14.71      1.84 o
   0   6  14       42.36       49.97      4.41 o
   1   6  14       15.98       14.36      1.72 o
   2   6  14       28.15       28.19      1.69 o
   3   6  14       43.42       42.50      2.39 o
   4   6  14       25.37       29.13      2.40 o
  -3   7  14        5.92        3.87      1.84 o
  -2   7  14       18.09       18.85      1.69 o
  -1   7  14       25.44       23.15      2.99 o
   0   7  14       10.99       11.28      1.79 o
   1   7  14       25.34       24.36      2.30 o
   2   7  14       18.18       20.57      2.51 o
   3   7  14        5.79        9.18      1.61 o
  -2   8  14        2.79        3.78      2.24 o
  -1   8  14       20.82       20.44      1.99 o
   0   8  14       48.96       50.99      2.71 o
   1   8  14       20.93       17.91      2.10 o
   2   8  14        2.82        2.83      1.63 o
   1   0  15       35.21       36.06      2.22 o
   2   0  15       25.25       27.11      1.86 o
   3   0  15      106.88      104.47      3.88 o
   4   0  15       63.37       56.96      2.84 o
   5   0  15        6.21        3.35      3.26 o
  -5   1  15       16.63       21.48      3.46 o
  -4   1  15        8.01        7.28      3.14 o
  -3   1  15        0.30        1.22      3.07 o
  -2   1  15       31.49       28.42      1.78 o
  -1   1  15       60.37       58.12      2.28 o
   0   1  15       56.69       59.54      2.41 o
   1   1  15       60.68       59.68      2.42 o
   2   1  15       31.12       28.86      1.68 o
   3   1  15        0.32        1.79      1.72 o
   4   1  15        7.97       10.48      3.02 o
   5   1  15       16.65       15.98      2.07 o
  -5   2  15        4.61        6.08      3.37 o
  -4   2  15       49.65       55.97      3.60 o
  -3   2  15       28.13       28.16      3.23 o
  -2   2  15       61.89       65.32      2.35 o
  -1   2  15       13.36       16.05      3.13 o
   0   2  15        1.98        1.55      1.51 o
   1   2  15       13.33       15.77      2.29 o
   2   2  15       61.90       62.04      2.47 o
   3   2  15       27.59       27.39      2.31 o
   4   2  15       49.76       57.67      2.26 o
   5   2  15        4.55        4.20      1.65 o
  -4   3  15       29.61       27.21      3.42 o
  -3   3  15        3.70        4.83      2.19 o
  -2   3  15       57.39       61.70      2.56 o
  -1   3  15       33.41       37.08      2.28 o
   0   3  15       33.25       33.54      2.24 o
   1   3  15       32.69       35.09      2.37 o
   2   3  15       58.06       61.46      2.15 o
   3   3  15        3.84        3.77      1.80 o
   4   3  15       29.86       25.26      1.55 o
  -4   4  15       76.73       74.44      2.53 o
  -3   4  15       98.37      100.50      2.87 o
  -2   4  15       16.02       18.20      3.26 o
  -1   4  15       65.32       70.99      2.59 o
   0   4  15        0.32        0.28      2.34 o
   1   4  15       65.54       65.69      2.39 o
   2   4  15       16.12       17.80      2.00 o
   3   4  15       97.68       95.84      2.29 o
   4   4  15       76.97       81.70      2.43 o
  -4   5  15        1.49        1.39      1.87 o
  -3   5  15       20.99       21.87      2.62 o
  -2   5  15       22.17       19.68      2.13 o
  -1   5  15       35.06       31.75      1.45 o
   0   5  15       37.65       46.85      2.85 o
   1   5  15       34.91       32.67      1.73 o
   2   5  15       21.96       20.20      2.16 o
   3   5  15       21.31       22.41      1.95 o
   4   5  15        1.53        3.35      1.85 o
  -3   6  15       13.49       11.86      3.59 o
  -2   6  15       33.76       34.33      2.94 o
  -1   6  15       48.05       46.16      2.47 o
   0   6  15       47.34       43.97      1.80 o
   1   6  15       48.01       47.90      3.04 o
   2   6  15       33.56       33.53      2.73 o
   3   6  15       13.34       14.95      2.40 o
  -2   7  15       11.47       14.05      1.95 o
  -1   7  15        2.64        4.13      1.82 o
   0   7  15        5.49        4.21      1.91 o
   1   7  15        2.75        2.93      1.79 o
   2   7  15       11.45       13.08      1.72 o
   0   0  16       58.50       49.06      3.32 o
   1   0  16      141.95      139.86      2.24 o
   2   0  16        2.98        4.43      2.21 o
   3   0  16        4.21        5.59      1.85 o
   4   0  16        0.23        0.84      2.30 o
  -4   1  16        9.75        9.33      3.30 o
  -3   1  16       68.69       66.20      2.52 o
  -2   1  16       12.58       11.66      2.24 o
  -1   1  16       31.15       33.40      2.28 o
   0   1  16        0.96        3.41      1.80 o
   1   1  16       31.45       31.13      2.97 o
   2   1  16       12.67       12.77      1.83 o
   3   1  16       68.48       62.23      2.58 o
   4   1  16        9.65        6.92      2.36 o
  -4   2  16        1.52        4.53      3.14 o
  -3   2  16       12.02        9.76      1.93 o
  -2   2  16        6.25        7.05      1.84 o
  -1   2  16      166.52      180.07      2.86 o
   0   2  16        9.08       14.13      2.28 o
   1   2  16      166.25      185.21      2.93 o
   2   2  16        6.16        5.58      2.33 o
   3   2  16       12.05        9.50      2.31 o
   4   2  16        1.57        1.30      1.93 o
  -3   3  16       61.55       63.29      3.61 o
  -2   3  16       39.35       46.90      2.42 o
  -1   3  16       37.10       43.01      2.43 o
   0   3  16       20.13       19.58      1.90 o
   1   3  16       36.96       40.86      2.02 o
   2   3  16       39.48       43.76      3.54 o
   3   3  16       61.31       61.63      2.18 o
  -3   4  16        0.60        1.71      2.43 o
  -2   4  16        6.40        7.15      1.61 o
  -1   4  16      111.78      107.05      2.64 o
   0   4  16       51.42       55.42      2.22 o
   1   4  16      111.70      104.78      4.93 o
   2   4  16        6.41        6.63      2.33 o
   3   4  16        0.59        1.24      1.97 o
  -2   5  16       15.70       13.45      2.30 o
  -1   5  16       37.10       34.72      2.19 o
   0   5  16       26.81       25.96      1.68 o
   1   5  16       37.23       38.16      2.21 o
   2   5  16       15.72       16.32      1.84 o
  -1   6  16       38.02       35.42      2.00 o
   0   6  16        3.04        2.73      1.87 o
   1   6  16       37.87       34.80      1.93 o
   1   0  17        1.10        1.30      1.83 o
   2   0  17       36.00       36.02      2.02 o
   3   0  17        2.25        4.40      1.94 o
  -3   1  17        1.23        3.26      1.86 o
  -2   1  17       19.68       21.89      1.98 o
  -1   1  17        1.37        4.86      1.83 o
   0   1  17      102.06      109.56      2.93 o
   1   1  17        1.39        3.06      1.81 o
   2   1  17       19.74       23.02      2.39 o
   3   1  17        1.21        2.88      1.93 o
  -3   2  17       14.75       14.21      2.02 o
  -2   2  17       97.31      100.14      2.14 o
  -1   2  17       14.04       16.70      2.35 o
   0   2  17        0.00        1.30      1.60 o
   1   2  17       13.94       17.10      2.95 o
   2   2  17       97.61      104.10      2.78 o
   3   2  17       14.71       14.18      2.39 o
  -2   3  17       23.81       25.40      2.77 o
  -1   3  17        8.72        8.13      2.33 o
   0   3  17       92.76       91.08      2.80 o
   1   3  17        8.66       12.66      2.36 o
   2   3  17       23.59       29.34      2.48 o
  -2   4  17       33.13       36.83      2.46 o
  -1   4  17       32.26       31.89      2.39 o
   0   4  17       38.39       36.76      2.44 o
   1   4  17       32.14       28.37      2.53 o
   2   4  17       33.32       31.64      2.11 o
   0   0  18       57.92       59.57      3.74 o
   1   0  18       28.88       23.47      3.05 o
  -1   1  18        2.71        3.61      2.30 o
   0   1  18        3.60        5.17      1.94 o
   1   1  18        2.72        3.41      1.91 o
   0   2  18        8.54       12.14      2.49 o
 
